# Supplementary material for: Rule Discovery in Milk Content towards Mastitis Diagnosis: Dealing with Farm Heterogeneity over Multiple Years through Classification Based on Associations
Source: Animals (Basel). 2021 Jun 1;11(6):1638. doi: 10.3390/ani11061638 (PMC8227403; doi:10.3390/ani11061638)
Supplement: Supplementary file 1 [file animals-11-01638-s001.zip]

Archive with 4 entries (4 files):
- Supplementary S1 Discovered rules of mastitis prediction in year 1.txt
- Supplementary S2 Discovered rules of mastitis prediction in year 2.txt
- Supplementary S3 Discovered rules of mastitis prediction in year 3.txt
- Supplementary S4 Discovered rules from quartiled datasetsin multiple years.csv
