# Supplementary material for: Rule Discovery in Milk Content towards Mastitis Diagnosis: Dealing with Farm Heterogeneity over Multiple Years through Classification Based on Associations
Source: Animals (Basel). 2021 Jun 1;11(6):1638. doi: 10.3390/ani11061638 (PMC8227403; doi:10.3390/ani11061638)
Supplement: Supplementary file 1 [file animals-11-01638-s001.zip › Supplementary S1 Discovered rules of mastitis prediction in year 1.txt]

;>>Testing Start from Training Case :1   End at Case :49999
;>> Num of Test Case : 49999; Correct Prediction : 41600; Error Rate : 16.798%

;>>The Rules are generated at : MinSup:1.000%, MinConf:100.000% RuleLimit : 80000 LevelLimit : 6 

==NumTrainingCase== 49999

Rule 1:
	 Peak_Flow = Q3
	 EC = Q1
	 Lact = Q3
	 Fat = Q1
	 ->	 class = Healthy
	 (0.914% 98.687% 457 451 0.902%)

;	(Cover%  Conf%  CoverCount SupCount Sup%)

Rule 2:
	 Peak_Flow = Q3
	 EC = Q1
	 Fat = Q1
	 ->	 class = Healthy
	 (1.756% 98.405% 878 864 1.728%)

;	(Cover%  Conf%  CoverCount SupCount Sup%)

Rule 3:
	 EC = Q1
	 Lact = Q3
	 Fat = Q1
	 Vol = Q3
	 ->	 class = Healthy
	 (0.894% 98.434% 447 440 0.880%)

Rule 4:
	 EC = Q1
	 Lact = Q3
	 Prot = Q1
	 Vol = Q4
	 ->	 class = Healthy
	 (0.968% 98.347% 484 476 0.952%)

Rule 5:
	 Peak_Flow = Q3
	 EC = Q1
	 Lact = Q3
	 Prot = Q1
	 ->	 class = Healthy
	 (0.850% 98.353% 425 418 0.836%)

Rule 6:
	 EC = Q1
	 Prot = Q1
	 Fat = Q1
	 ->	 class = Healthy
	 (1.772% 98.194% 886 870 1.740%)

Rule 7:
	 Peak_Flow = Q3
	 EC = Q1
	 Lact = Q3
	 Vol = Q4
	 ->	 class = Healthy
	 (1.076% 98.141% 538 528 1.056%)

Rule 8:
	 Peak_Flow = Q4
	 EC = Q1
	 Lact = Q3
	 Prot = Q1
	 ->	 class = Healthy
	 (0.848% 98.113% 424 416 0.832%)

Rule 9:
	 Peak_Flow = Q2
	 Milking_Time = Q4
	 EC = Q1
	 Vol = Q4
	 ->	 class = Healthy
	 (0.904% 98.009% 452 443 0.886%)

Rule 10:
	 Milking_Time = Q4
	 EC = Q1
	 Prot = Q1
	 Vol = Q4
	 ->	 class = Healthy
	 (0.880% 97.955% 440 431 0.862%)

Rule 11:
	 EC = Q1
	 Lact = Q4
	 Prot = Q2
	 Fat = Q2
	 ->	 class = Healthy
	 (0.846% 97.872% 423 414 0.828%)

Rule 12:
	 EC = Q1
	 Lact = Q4
	 Fat = Q1
	 ->	 class = Healthy
	 (1.658% 97.708% 829 810 1.620%)

Rule 13:
	 Peak_Flow = Q3
	 EC = Q1
	 Lact = Q3
	 Fat = Q2
	 ->	 class = Healthy
	 (0.984% 97.764% 492 481 0.962%)

Rule 14:
	 Peak_Flow = Q3
	 EC = Q1
	 Vol = Q4
	 ->	 class = Healthy
	 (2.132% 97.655% 1066 1041 2.082%)

Rule 15:
	 Milking_Time = Q4
	 EC = Q1
	 Lact = Q3
	 Vol = Q4
	 ->	 class = Healthy
	 (1.808% 97.677% 904 883 1.766%)

Rule 16:
	 Milking_Time = Q4
	 EC = Q1
	 Fat = Q1
	 Vol = Q4
	 ->	 class = Healthy
	 (1.384% 97.688% 692 676 1.352%)

Rule 17:
	 Milking_Time = Q1
	 EC = Q1
	 Vol = Q3
	 ->	 class = Healthy
	 (1.342% 97.615% 671 655 1.310%)

Rule 18:
	 Peak_Flow = Q2
	 EC = Q1
	 Lact = Q3
	 Vol = Q4
	 ->	 class = Healthy
	 (1.012% 97.628% 506 494 0.988%)

Rule 19:
	 EC = Q1
	 Lact = Q3
	 Fat = Q1
	 ->	 class = Healthy
	 (3.548% 97.576% 1774 1731 3.462%)

Rule 20:
	 EC = Q1
	 Lact = Q4
	 Vol = Q4
	 ->	 class = Healthy
	 (1.976% 97.571% 988 964 1.928%)

Rule 21:
	 Milking_Time = Q4
	 EC = Q1
	 Prot = Q2
	 Vol = Q4
	 ->	 class = Healthy
	 (1.414% 97.595% 707 690 1.380%)

Rule 22:
	 EC = Q1
	 Lact = Q2
	 Prot = Q1
	 ->	 class = Healthy
	 (1.042% 97.505% 521 508 1.016%)

Rule 23:
	 Peak_Flow = Q4
	 EC = Q1
	 Prot = Q2
	 Vol = Q4
	 ->	 class = Healthy
	 (0.908% 97.577% 454 443 0.886%)

Rule 24:
	 EC = Q1
	 Fat = Q1
	 Vol = Q3
	 ->	 class = Healthy
	 (1.700% 97.412% 850 828 1.656%)

Rule 25:
	 Peak_Flow = Q3
	 EC = Q1
	 Fat = Q2
	 ->	 class = Healthy
	 (1.938% 97.317% 969 943 1.886%)

Rule 26:
	 Peak_Flow = Q3
	 EC = Q1
	 Prot = Q1
	 ->	 class = Healthy
	 (1.892% 97.357% 946 921 1.842%)

Rule 27:
	 Milking_Time = Q4
	 EC = Q1
	 Lact = Q3
	 Fat = Q2
	 ->	 class = Healthy
	 (1.058% 97.354% 529 515 1.030%)

Rule 28:
	 Milking_Time = Q4
	 Lact = Q4
	 Vol = Q4
	 ->	 class = Healthy
	 (0.964% 97.303% 482 469 0.938%)

Rule 29:
	 Milking_Time = Q4
	 EC = Q1
	 Vol = Q4
	 ->	 class = Healthy
	 (3.452% 97.219% 1726 1678 3.356%)

Rule 30:
	 EC = Q1
	 Lact = Q3
	 Prot = Q1
	 ->	 class = Healthy
	 (3.266% 97.244% 1633 1588 3.176%)

Rule 31:
	 Peak_Flow = Q2
	 EC = Q1
	 Vol = Q4
	 ->	 class = Healthy
	 (1.946% 97.225% 973 946 1.892%)

Rule 32:
	 Milking_Time = Q3
	 EC = Q1
	 Fat = Q1
	 ->	 class = Healthy
	 (1.946% 97.225% 973 946 1.892%)

Rule 33:
	 EC = Q1
	 Lact = Q3
	 Fat = Q2
	 Vol = Q4
	 ->	 class = Healthy
	 (1.392% 97.270% 696 677 1.354%)

Rule 34:
	 Milking_Time = Q1
	 EC = Q1
	 Fat = Q2
	 ->	 class = Healthy
	 (1.604% 97.132% 802 779 1.558%)

Rule 35:
	 EC = Q1
	 Lact = Q3
	 Prot = Q2
	 Vol = Q3
	 ->	 class = Healthy
	 (1.456% 97.115% 728 707 1.414%)

Rule 36:
	 Peak_Flow = Q2
	 Milking_Time = Q4
	 EC = Q1
	 Lact = Q3
	 ->	 class = Healthy
	 (0.994% 97.183% 497 483 0.966%)

Rule 37:
	 EC = Q1
	 Lact = Q3
	 Fat = Q2
	 Vol = Q3
	 ->	 class = Healthy
	 (0.990% 97.172% 495 481 0.962%)

Rule 38:
	 EC = Q1
	 Prot = Q2
	 Fat = Q1
	 ->	 class = Healthy
	 (2.946% 97.081% 1473 1430 2.860%)

Rule 39:
	 Peak_Flow = Q4
	 EC = Q1
	 Lact = Q3
	 Vol = Q3
	 ->	 class = Healthy
	 (0.886% 97.065% 443 430 0.860%)

Rule 40:
	 EC = Q1
	 Fat = Q1
	 ->	 class = Healthy
	 (7.054% 96.910% 3527 3418 6.836%)

Rule 41:
	 EC = Q1
	 Lact = Q3
	 Vol = Q4
	 ->	 class = Healthy
	 (4.102% 96.928% 2051 1988 3.976%)

Rule 42:
	 EC = Q1
	 Prot = Q2
	 Vol = Q4
	 ->	 class = Healthy
	 (3.272% 96.944% 1636 1586 3.172%)

Rule 43:
	 EC = Q1
	 Lact = Q4
	 Fat = Q2
	 ->	 class = Healthy
	 (2.532% 96.998% 1266 1228 2.456%)

Rule 44:
	 Milking_Time = Q4
	 EC = Q1
	 Lact = Q3
	 Prot = Q2
	 ->	 class = Healthy
	 (1.560% 96.923% 780 756 1.512%)

Rule 45:
	 EC = Q2
	 Lact = Q1
	 Prot = Q1
	 Fat = Q1
	 ->	 class = Healthy
	 (1.062% 96.987% 531 515 1.030%)

Rule 46:
	 Milking_Time = Q4
	 Lact = Q3
	 Prot = Q2
	 Fat = Q1
	 ->	 class = Healthy
	 (0.858% 96.970% 429 416 0.832%)

Rule 47:
	 EC = Q1
	 Prot = Q2
	 Fat = Q2
	 ->	 class = Healthy
	 (2.796% 96.853% 1398 1354 2.708%)

Rule 48:
	 Peak_Flow = Q4
	 EC = Q1
	 Prot = Q1
	 ->	 class = Healthy
	 (1.966% 96.846% 983 952 1.904%)

Rule 49:
	 Peak_Flow = Q4
	 EC = Q1
	 Fat = Q2
	 ->	 class = Healthy
	 (1.848% 96.861% 924 895 1.790%)

Rule 50:
	 EC = Q1
	 Prot = Q1
	 Fat = Q2
	 ->	 class = Healthy
	 (1.838% 96.844% 919 890 1.780%)

Rule 51:
	 EC = Q2
	 Prot = Q1
	 Fat = Q1
	 Vol = Q4
	 ->	 class = Healthy
	 (1.094% 96.892% 547 530 1.060%)

Rule 52:
	 Milking_Time = Q4
	 Lact = Q3
	 Fat = Q1
	 Vol = Q4
	 ->	 class = Healthy
	 (1.080% 96.852% 540 523 1.046%)

Rule 53:
	 Peak_Flow = Q4
	 EC = Q1
	 Lact = Q3
	 Prot = Q2
	 ->	 class = Healthy
	 (1.278% 96.714% 639 618 1.236%)

Rule 54:
	 Milking_Time = Q4
	 Lact = Q3
	 Prot = Q2
	 Vol = Q4
	 ->	 class = Healthy
	 (1.220% 96.721% 610 590 1.180%)

Rule 55:
	 EC = Q2
	 Lact = Q3
	 Prot = Q2
	 Fat = Q1
	 ->	 class = Healthy
	 (0.866% 96.767% 433 419 0.838%)

Rule 56:
	 EC = Q1
	 Lact = Q3
	 Vol = Q3
	 ->	 class = Healthy
	 (3.374% 96.621% 1687 1630 3.260%)

Rule 57:
	 Peak_Flow = Q3
	 EC = Q1
	 Lact = Q3
	 ->	 class = Healthy
	 (3.256% 96.622% 1628 1573 3.146%)

Rule 58:
	 Lact = Q4
	 Vol = Q4
	 ->	 class = Healthy
	 (2.346% 96.675% 1173 1134 2.268%)

Rule 59:
	 EC = Q2
	 Prot = Q1
	 Fat = Q1
	 ->	 class = Healthy
	 (2.244% 96.613% 1122 1084 2.168%)

Rule 60:
	 EC = Q1
	 Fat = Q2
	 Vol = Q3
	 ->	 class = Healthy
	 (2.092% 96.654% 1046 1011 2.022%)

Rule 61:
	 EC = Q1
	 Vol = Q4
	 ->	 class = Healthy
	 (8.106% 96.570% 4053 3914 7.828%)

Rule 62:
	 EC = Q1
	 Lact = Q3
	 Fat = Q2
	 ->	 class = Healthy
	 (3.574% 96.530% 1787 1725 3.450%)

Rule 63:
	 Milking_Time = Q4
	 EC = Q1
	 Lact = Q3
	 ->	 class = Healthy
	 (3.500% 96.514% 1750 1689 3.378%)

Rule 64:
	 EC = Q1
	 Prot = Q2
	 Vol = Q3
	 ->	 class = Healthy
	 (2.766% 96.529% 1383 1335 2.670%)

Rule 65:
	 Peak_Flow = Q4
	 Lact = Q4
	 Fat = Q2
	 ->	 class = Healthy
	 (0.924% 96.537% 462 446 0.892%)

Rule 66:
	 EC = Q1
	 Prot = Q1
	 Vol = Q3
	 ->	 class = Healthy
	 (1.932% 96.480% 966 932 1.864%)

Rule 67:
	 Peak_Flow = Q3
	 Milking_Time = Q2
	 EC = Q1
	 ->	 class = Healthy
	 (1.746% 96.449% 873 842 1.684%)

Rule 68:
	 EC = Q1
	 Fat = Q2
	 ->	 class = Healthy
	 (7.204% 96.308% 3602 3469 6.938%)

Rule 69:
	 Milking_Time = Q4
	 EC = Q1
	 Prot = Q2
	 ->	 class = Healthy
	 (2.856% 96.359% 1428 1376 2.752%)

Rule 70:
	 Milking_Time = Q2
	 EC = Q1
	 Prot = Q1
	 ->	 class = Healthy
	 (1.680% 96.310% 840 809 1.618%)

Rule 71:
	 Lact = Q3
	 Fat = Q1
	 Vol = Q4
	 ->	 class = Healthy
	 (2.582% 96.282% 1291 1243 2.486%)

Rule 72:
	 Lact = Q3
	 Fat = Q2
	 Vol = Q4
	 ->	 class = Healthy
	 (2.204% 96.279% 1102 1061 2.122%)

Rule 73:
	 Milking_Time = Q2
	 EC = Q1
	 Lact = Q4
	 Vol = Q3
	 ->	 class = Healthy
	 (0.910% 96.264% 455 438 0.876%)

Rule 74:
	 Peak_Flow = Q4
	 EC = Q1
	 Lact = Q3
	 ->	 class = Healthy
	 (3.180% 96.101% 1590 1528 3.056%)

Rule 75:
	 Peak_Flow = Q4
	 EC = Q1
	 Prot = Q2
	 ->	 class = Healthy
	 (2.544% 96.148% 1272 1223 2.446%)

Rule 76:
	 EC = Q2
	 Fat = Q2
	 Vol = Q4
	 ->	 class = Healthy
	 (2.062% 96.120% 1031 991 1.982%)

Rule 77:
	 Peak_Flow = Q2
	 Milking_Time = Q4
	 EC = Q1
	 ->	 class = Healthy
	 (2.062% 96.120% 1031 991 1.982%)

Rule 78:
	 Lact = Q3
	 Fat = Q1
	 Vol = Q3
	 ->	 class = Healthy
	 (1.830% 96.175% 915 880 1.760%)

Rule 79:
	 EC = Q1
	 Prot = Q1
	 Fat = Q3
	 ->	 class = Healthy
	 (1.824% 96.162% 912 877 1.754%)

Rule 80:
	 Lact = Q3
	 Prot = Q1
	 Vol = Q4
	 ->	 class = Healthy
	 (1.614% 96.159% 807 776 1.552%)

Rule 81:
	 Milking_Time = Q1
	 EC = Q1
	 Prot = Q1
	 ->	 class = Healthy
	 (2.100% 96.095% 1050 1009 2.018%)

Rule 82:
	 EC = Q2
	 Lact = Q3
	 Fat = Q1
	 ->	 class = Healthy
	 (2.024% 96.047% 1012 972 1.944%)

Rule 83:
	 Lact = Q3
	 Prot = Q2
	 Fat = Q1
	 ->	 class = Healthy
	 (3.040% 95.987% 1520 1459 2.918%)

Rule 84:
	 Peak_Flow = Q4
	 EC = Q2
	 Fat = Q1
	 ->	 class = Healthy
	 (2.108% 95.920% 1054 1011 2.022%)

Rule 85:
	 Milking_Time = Q4
	 Lact = Q3
	 Fat = Q1
	 ->	 class = Healthy
	 (1.908% 95.912% 954 915 1.830%)

Rule 86:
	 Peak_Flow = Q3
	 Milking_Time = Q4
	 EC = Q1
	 ->	 class = Healthy
	 (1.806% 95.903% 903 866 1.732%)

Rule 87:
	 Peak_Flow = Q2
	 EC = Q2
	 Fat = Q1
	 ->	 class = Healthy
	 (1.622% 95.931% 811 778 1.556%)

Rule 88:
	 Milking_Time = Q1
	 EC = Q2
	 Fat = Q1
	 ->	 class = Healthy
	 (1.366% 95.900% 683 655 1.310%)

Rule 89:
	 Lact = Q4
	 Prot = Q2
	 Fat = Q2
	 ->	 class = Healthy
	 (1.194% 95.980% 597 573 1.146%)

Rule 90:
	 Milking_Time = Q3
	 EC = Q2
	 Lact = Q1
	 Fat = Q1
	 ->	 class = Healthy
	 (0.888% 95.946% 444 426 0.852%)

Rule 91:
	 Milking_Time = Q2
	 EC = Q1
	 Prot = Q2
	 ->	 class = Healthy
	 (2.352% 95.833% 1176 1127 2.254%)

Rule 92:
	 Lact = Q4
	 Fat = Q1
	 ->	 class = Healthy
	 (2.334% 95.887% 1167 1119 2.238%)

Rule 93:
	 EC = Q1
	 Lact = Q3
	 Prot = Q3
	 ->	 class = Healthy
	 (1.826% 95.838% 913 875 1.750%)

Rule 94:
	 Peak_Flow = Q2
	 Lact = Q3
	 Vol = Q4
	 ->	 class = Healthy
	 (1.486% 95.828% 743 712 1.424%)

Rule 95:
	 EC = Q1
	 Lact = Q3
	 Prot = Q2
	 ->	 class = Healthy
	 (5.150% 95.767% 2575 2466 4.932%)

Rule 96:
	 Milking_Time = Q3
	 EC = Q1
	 Lact = Q3
	 ->	 class = Healthy
	 (3.216% 95.771% 1608 1540 3.080%)

Rule 97:
	 Peak_Flow = Q3
	 EC = Q1
	 Prot = Q2
	 ->	 class = Healthy
	 (2.706% 95.713% 1353 1295 2.590%)

Rule 98:
	 Peak_Flow = Q4
	 EC = Q2
	 Fat = Q2
	 ->	 class = Healthy
	 (1.796% 95.768% 898 860 1.720%)

Rule 99:
	 EC = Q1
	 Lact = Q4
	 Prot = Q2
	 Fat = Q3
	 ->	 class = Healthy
	 (1.178% 95.756% 589 564 1.128%)

Rule 100:
	 EC = Q1
	 Prot = Q1
	 ->	 class = Healthy
	 (7.646% 95.684% 3823 3658 7.316%)

Rule 101:
	 EC = Q1
	 Vol = Q3
	 ->	 class = Healthy
	 (7.342% 95.696% 3671 3513 7.026%)

Rule 102:
	 EC = Q2
	 Fat = Q1
	 Vol = Q4
	 ->	 class = Healthy
	 (3.458% 95.662% 1729 1654 3.308%)

Rule 103:
	 Milking_Time = Q3
	 EC = Q2
	 Fat = Q1
	 ->	 class = Healthy
	 (1.974% 95.643% 987 944 1.888%)

Rule 104:
	 Peak_Flow = Q3
	 EC = Q2
	 Vol = Q4
	 ->	 class = Healthy
	 (1.788% 95.638% 894 855 1.710%)

Rule 105:
	 Peak_Flow = Q4
	 Milking_Time = Q3
	 EC = Q1
	 ->	 class = Healthy
	 (1.786% 95.633% 893 854 1.708%)

Rule 106:
	 EC = Q2
	 Lact = Q2
	 Fat = Q2
	 ->	 class = Healthy
	 (1.672% 95.574% 836 799 1.598%)

Rule 107:
	 Peak_Flow = Q3
	 Lact = Q4
	 Fat = Q2
	 ->	 class = Healthy
	 (0.938% 95.522% 469 448 0.896%)

Rule 108:
	 EC = Q1
	 Lact = Q3
	 ->	 class = Healthy
	 (12.858% 95.458% 6429 6137 12.274%)

Rule 109:
	 EC = Q2
	 Lact = Q1
	 Fat = Q1
	 ->	 class = Healthy
	 (2.968% 95.485% 1484 1417 2.834%)

Rule 110:
	 Milking_Time = Q1
	 EC = Q2
	 Fat = Q2
	 ->	 class = Healthy
	 (1.500% 95.467% 750 716 1.432%)

Rule 111:
	 EC = Q2
	 Prot = Q2
	 Vol = Q4
	 ->	 class = Healthy
	 (2.826% 95.329% 1413 1347 2.694%)

Rule 112:
	 EC = Q2
	 Lact = Q2
	 Vol = Q4
	 ->	 class = Healthy
	 (1.954% 95.394% 977 932 1.864%)

Rule 113:
	 Milking_Time = Q3
	 EC = Q2
	 Vol = Q4
	 ->	 class = Healthy
	 (1.920% 95.313% 960 915 1.830%)

Rule 114:
	 Milking_Time = Q4
	 EC = Q1
	 ->	 class = Healthy
	 (7.390% 95.264% 3695 3520 7.040%)

Rule 115:
	 EC = Q2
	 Fat = Q1
	 ->	 class = Healthy
	 (7.148% 95.215% 3574 3403 6.806%)

Rule 116:
	 EC = Q2
	 Prot = Q1
	 Vol = Q4
	 ->	 class = Healthy
	 (2.382% 95.298% 1191 1135 2.270%)

Rule 117:
	 Milking_Time = Q4
	 Lact = Q2
	 Fat = Q1
	 Vol = Q4
	 ->	 class = Healthy
	 (0.876% 95.205% 438 417 0.834%)

Rule 118:
	 Peak_Flow = Q4
	 Milking_Time = Q1
	 EC = Q1
	 ->	 class = Healthy
	 (2.534% 95.185% 1267 1206 2.412%)

Rule 119:
	 Peak_Flow = Q4
	 EC = Q2
	 Vol = Q4
	 ->	 class = Healthy
	 (2.292% 95.113% 1146 1090 2.180%)

Rule 120:
	 Milking_Time = Q3
	 EC = Q1
	 Prot = Q3
	 ->	 class = Healthy
	 (1.124% 95.196% 562 535 1.070%)

Rule 121:
	 EC = Q2
	 Lact = Q3
	 Prot = Q2
	 Fat = Q2
	 ->	 class = Healthy
	 (0.994% 95.171% 497 473 0.946%)

Rule 122:
	 Peak_Flow = Q3
	 EC = Q1
	 ->	 class = Healthy
	 (7.248% 95.088% 3624 3446 6.892%)

Rule 123:
	 Lact = Q4
	 Fat = Q2
	 ->	 class = Healthy
	 (3.492% 95.074% 1746 1660 3.320%)

Rule 124:
	 Milking_Time = Q3
	 EC = Q1
	 Vol = Q2
	 ->	 class = Healthy
	 (2.058% 95.044% 1029 978 1.956%)

Rule 125:
	 EC = Q2
	 Lact = Q3
	 Prot = Q2
	 Vol = Q3
	 ->	 class = Healthy
	 (1.002% 95.010% 501 476 0.952%)

Rule 126:
	 Peak_Flow = Q4
	 EC = Q2
	 Lact = Q3
	 Prot = Q2
	 ->	 class = Healthy
	 (0.888% 95.045% 444 422 0.844%)

Rule 127:
	 EC = Q1
	 Prot = Q2
	 ->	 class = Healthy
	 (10.684% 94.983% 5342 5074 10.148%)

Rule 128:
	 Milking_Time = Q1
	 EC = Q1
	 Lact = Q4
	 Fat = Q3
	 ->	 class = Healthy
	 (1.138% 94.903% 569 540 1.080%)

Rule 129:
	 EC = Q2
	 Prot = Q2
	 Fat = Q2
	 ->	 class = Healthy
	 (2.594% 94.757% 1297 1229 2.458%)

Rule 130:
	 Milking_Time = Q2
	 EC = Q1
	 Lact = Q4
	 ->	 class = Healthy
	 (2.518% 94.758% 1259 1193 2.386%)

Rule 131:
	 EC = Q2
	 Prot = Q1
	 Vol = Q3
	 ->	 class = Healthy
	 (1.864% 94.742% 932 883 1.766%)

Rule 132:
	 Peak_Flow = Q4
	 EC = Q2
	 Prot = Q1
	 ->	 class = Healthy
	 (2.022% 94.659% 1011 957 1.914%)

Rule 133:
	 Peak_Flow = Q4
	 Lact = Q2
	 Vol = Q4
	 ->	 class = Healthy
	 (1.418% 94.640% 709 671 1.342%)

Rule 134:
	 Lact = Q2
	 Fat = Q1
	 Vol = Q4
	 ->	 class = Healthy
	 (2.020% 94.554% 1010 955 1.910%)

Rule 135:
	 EC = Q2
	 Prot = Q1
	 Fat = Q2
	 ->	 class = Healthy
	 (1.870% 94.545% 935 884 1.768%)

Rule 136:
	 Peak_Flow = Q3
	 EC = Q2
	 Lact = Q3
	 Prot = Q2
	 ->	 class = Healthy
	 (0.952% 94.538% 476 450 0.900%)

Rule 137:
	 Peak_Flow = Q4
	 Milking_Time = Q1
	 EC = Q2
	 Prot = Q2
	 ->	 class = Healthy
	 (0.876% 94.521% 438 414 0.828%)

Rule 138:
	 Milking_Time = Q1
	 EC = Q1
	 Vol = Q2
	 ->	 class = Healthy
	 (2.616% 94.495% 1308 1236 2.472%)

Rule 139:
	 EC = Q2
	 Lact = Q3
	 Fat = Q2
	 ->	 class = Healthy
	 (2.398% 94.412% 1199 1132 2.264%)

Rule 140:
	 Peak_Flow = Q4
	 Milking_Time = Q1
	 EC = Q2
	 Lact = Q3
	 ->	 class = Healthy
	 (1.000% 94.400% 500 472 0.944%)

Rule 141:
	 Milking_Time = Q3
	 EC = Q2
	 Prot = Q1
	 ->	 class = Healthy
	 (1.838% 94.342% 919 867 1.734%)

Rule 142:
	 EC = Q2
	 Lact = Q2
	 Prot = Q1
	 ->	 class = Healthy
	 (1.800% 94.333% 900 849 1.698%)

Rule 143:
	 Peak_Flow = Q4
	 Milking_Time = Q3
	 EC = Q2
	 ->	 class = Healthy
	 (1.590% 94.340% 795 750 1.500%)

Rule 144:
	 Peak_Flow = Q4
	 EC = Q2
	 Lact = Q2
	 ->	 class = Healthy
	 (1.524% 94.357% 762 719 1.438%)

Rule 145:
	 Milking_Time = Q3
	 EC = Q1
	 ->	 class = Healthy
	 (7.628% 94.284% 3814 3596 7.192%)

Rule 146:
	 Milking_Time = Q4
	 EC = Q3
	 Lact = Q1
	 Fat = Q1
	 Vol = Q4
	 ->	 class = Healthy
	 (1.100% 94.182% 550 518 1.036%)

Rule 147:
	 Peak_Flow = Q4
	 Milking_Time = Q4
	 Prot = Q2
	 Vol = Q4
	 ->	 class = Healthy
	 (1.138% 94.025% 569 535 1.070%)

Rule 148:
	 Peak_Flow = Q4
	 Milking_Time = Q4
	 Fat = Q1
	 Vol = Q4
	 ->	 class = Healthy
	 (1.382% 93.922% 691 649 1.298%)

Rule 149:
	 Lact = Q3
	 Prot = Q1
	 Fat = Q2
	 ->	 class = Healthy
	 (1.802% 93.896% 901 846 1.692%)

Rule 150:
	 Peak_Flow = Q2
	 Lact = Q3
	 Vol = Q3
	 ->	 class = Healthy
	 (1.688% 93.720% 844 791 1.582%)

Rule 151:
	 EC = Q2
	 Lact = Q3
	 Vol = Q3
	 ->	 class = Healthy
	 (2.536% 93.612% 1268 1187 2.374%)

Rule 152:
	 EC = Q2
	 Lact = Q3
	 Prot = Q1
	 ->	 class = Healthy
	 (2.266% 93.645% 1133 1061 2.122%)

Rule 153:
	 Peak_Flow = Q4
	 Milking_Time = Q1
	 EC = Q2
	 ->	 class = Healthy
	 (2.192% 93.613% 1096 1026 2.052%)

Rule 154:
	 Peak_Flow = Q3
	 Prot = Q1
	 Vol = Q4
	 ->	 class = Healthy
	 (2.168% 93.635% 1084 1015 2.030%)

Rule 155:
	 Milking_Time = Q4
	 Prot = Q2
	 Fat = Q2
	 Vol = Q4
	 ->	 class = Healthy
	 (1.264% 93.671% 632 592 1.184%)

Rule 156:
	 Peak_Flow = Q2
	 Lact = Q4
	 Vol = Q3
	 ->	 class = Healthy
	 (0.886% 93.679% 443 415 0.830%)

Rule 157:
	 Peak_Flow = Q2
	 EC = Q2
	 Vol = Q3
	 ->	 class = Healthy
	 (1.276% 93.574% 638 597 1.194%)

Rule 158:
	 Milking_Time = Q3
	 Prot = Q1
	 Fat = Q1
	 Vol = Q4
	 ->	 class = Healthy
	 (0.934% 93.576% 467 437 0.874%)

Rule 159:
	 Milking_Time = Q4
	 Prot = Q3
	 Vol = Q4
	 ->	 class = Healthy
	 (1.256% 93.471% 628 587 1.174%)

Rule 160:
	 Milking_Time = Q1
	 EC = Q2
	 Vol = Q3
	 ->	 class = Healthy
	 (1.132% 93.463% 566 529 1.058%)

Rule 161:
	 Milking_Time = Q4
	 EC = Q2
	 Lact = Q2
	 ->	 class = Healthy
	 (1.508% 93.369% 754 704 1.408%)

Rule 162:
	 Prot = Q3
	 Fat = Q1
	 Vol = Q4
	 ->	 class = Healthy
	 (1.404% 93.305% 702 655 1.310%)

Rule 163:
	 Peak_Flow = Q3
	 EC = Q3
	 Lact = Q1
	 Vol = Q4
	 ->	 class = Healthy
	 (1.208% 93.377% 604 564 1.128%)

Rule 164:
	 Milking_Time = Q3
	 EC = Q2
	 Lact = Q2
	 ->	 class = Healthy
	 (1.428% 93.137% 714 665 1.330%)

Rule 165:
	 Peak_Flow = Q2
	 Fat = Q1
	 Vol = Q4
	 ->	 class = Healthy
	 (2.420% 92.975% 1210 1125 2.250%)

Rule 166:
	 Peak_Flow = Q4
	 Milking_Time = Q3
	 Vol = Q4
	 ->	 class = Healthy
	 (1.302% 92.934% 651 605 1.210%)

Rule 167:
	 EC = Q2
	 Lact = Q3
	 Prot = Q2
	 Fat = Q3
	 ->	 class = Healthy
	 (0.936% 92.949% 468 435 0.870%)

Rule 168:
	 EC = Q2
	 Prot = Q2
	 Vol = Q3
	 ->	 class = Healthy
	 (2.372% 92.833% 1186 1101 2.202%)

Rule 169:
	 Milking_Time = Q1
	 EC = Q2
	 Lact = Q2
	 ->	 class = Healthy
	 (1.204% 92.857% 602 559 1.118%)

Rule 170:
	 Peak_Flow = Q4
	 EC = Q3
	 Lact = Q1
	 Fat = Q1
	 ->	 class = Healthy
	 (1.486% 92.732% 743 689 1.378%)

Rule 171:
	 Peak_Flow = Q3
	 EC = Q2
	 Lact = Q3
	 ->	 class = Healthy
	 (2.430% 92.593% 1215 1125 2.250%)

Rule 172:
	 Peak_Flow = Q4
	 EC = Q3
	 Fat = Q1
	 ->	 class = Healthy
	 (2.164% 92.421% 1082 1000 2.000%)

Rule 173:
	 Peak_Flow = Q3
	 Milking_Time = Q3
	 EC = Q2
	 ->	 class = Healthy
	 (1.558% 92.426% 779 720 1.440%)

Rule 174:
	 Peak_Flow = Q2
	 Lact = Q2
	 Fat = Q1
	 ->	 class = Healthy
	 (0.922% 92.408% 461 426 0.852%)

Rule 175:
	 EC = Q2
	 Lact = Q3
	 Fat = Q3
	 ->	 class = Healthy
	 (2.470% 92.227% 1235 1139 2.278%)

Rule 176:
	 Milking_Time = Q4
	 EC = Q3
	 Lact = Q1
	 Fat = Q1
	 ->	 class = Healthy
	 (1.686% 92.052% 843 776 1.552%)

Rule 177:
	 Milking_Time = Q3
	 EC = Q3
	 Lact = Q1
	 Fat = Q1
	 ->	 class = Healthy
	 (1.208% 91.887% 604 555 1.110%)

Rule 178:
	 Peak_Flow = Q3
	 Lact = Q2
	 Fat = Q1
	 ->	 class = Healthy
	 (1.180% 91.864% 590 542 1.084%)

Rule 179:
	 Milking_Time = Q1
	 EC = Q2
	 Vol = Q2
	 ->	 class = Healthy
	 (2.270% 91.630% 1135 1040 2.080%)

Rule 180:
	 EC = Q3
	 Lact = Q1
	 Prot = Q1
	 Fat = Q1
	 ->	 class = Healthy
	 (1.874% 91.676% 937 859 1.718%)

Rule 181:
	 Milking_Time = Q3
	 EC = Q3
	 Fat = Q1
	 ->	 class = Healthy
	 (1.782% 91.695% 891 817 1.634%)

Rule 182:
	 Lact = Q2
	 Prot = Q1
	 Fat = Q2
	 ->	 class = Healthy
	 (1.346% 91.530% 673 616 1.232%)

Rule 183:
	 Milking_Time = Q1
	 EC = Q3
	 Fat = Q1
	 ->	 class = Healthy
	 (1.354% 91.433% 677 619 1.238%)

Rule 184:
	 Peak_Flow = Q4
	 EC = Q3
	 Lact = Q1
	 Prot = Q1
	 ->	 class = Healthy
	 (1.272% 91.038% 636 579 1.158%)

Rule 185:
	 EC = Q3
	 Lact = Q1
	 Fat = Q1
	 ->	 class = Healthy
	 (4.948% 90.865% 2474 2248 4.496%)

Rule 186:
	 Peak_Flow = Q4
	 EC = Q3
	 Lact = Q1
	 Prot = Q2
	 ->	 class = Healthy
	 (1.322% 89.561% 661 592 1.184%)

Rule 187:
	 Peak_Flow = Q3
	 EC = Q3
	 Fat = Q2
	 ->	 class = Healthy
	 (1.622% 88.903% 811 721 1.442%)

Rule 188:
	 EC = Q3
	 Lact = Q1
	 Prot = Q1
	 Vol = Q3
	 ->	 class = Healthy
	 (1.126% 88.988% 563 501 1.002%)

Rule 189:
	 EC = Q4
	 Lact = Q1
	 Prot = Q4
	 Fat = Q4
	 Vol = Q1
	 ->	 class = Mastitis
	 (0.246% 72.358% 123 89 0.178%)

Rule 190:
	 Peak_Flow = Q1
	 EC = Q4
	 Lact = Q1
	 Prot = Q4
	 Fat = Q4
	 ->	 class = Mastitis
	 (0.258% 69.767% 129 90 0.180%)

Rule 191:
	 Peak_Flow = Q1
	 Milking_Time = Q1
	 EC = Q4
	 Lact = Q1
	 Fat = Q4
	 Vol = Q1
	 ->	 class = Mastitis
	 (0.314% 69.427% 157 109 0.218%)

Rule 192:
	 EC = Q4
	 Lact = Q1
	 Prot = Q4
	 Fat = Q4
	 ->	 class = Mastitis
	 (0.538% 67.658% 269 182 0.364%)

Rule 193:
	 Peak_Flow = Q1
	 EC = Q4
	 Lact = Q1
	 Fat = Q4
	 Vol = Q1
	 ->	 class = Mastitis
	 (0.642% 67.290% 321 216 0.432%)

Rule 194:
	 Peak_Flow = Q1
	 EC = Q4
	 Lact = Q1
	 Prot = Q3
	 Vol = Q1
	 ->	 class = Mastitis
	 (0.278% 66.187% 139 92 0.184%)

Rule 195:
	 Peak_Flow = Q1
	 Milking_Time = Q1
	 EC = Q4
	 Lact = Q1
	 Fat = Q3
	 Vol = Q1
	 ->	 class = Mastitis
	 (0.312% 66.026% 156 103 0.206%)

Rule 196:
	 Peak_Flow = Q1
	 Milking_Time = Q1
	 EC = Q4
	 Lact = Q1
	 Fat = Q4
	 ->	 class = Mastitis
	 (0.384% 65.625% 192 126 0.252%)

Rule 197:
	 Peak_Flow = Q1
	 EC = Q4
	 Lact = Q1
	 Prot = Q4
	 Vol = Q1
	 ->	 class = Mastitis
	 (0.316% 65.190% 158 103 0.206%)

Rule 198:
	 Peak_Flow = Q1
	 EC = Q4
	 Lact = Q1
	 Fat = Q4
	 ->	 class = Mastitis
	 (1.074% 63.128% 537 339 0.678%)

Rule 199:
	 EC = Q4
	 Prot = Q3
	 Fat = Q4
	 Vol = Q1
	 ->	 class = Mastitis
	 (0.296% 62.838% 148 93 0.186%)

Rule 200:
	 Peak_Flow = Q1
	 EC = Q4
	 Lact = Q1
	 Prot = Q4
	 ->	 class = Mastitis
	 (0.700% 62.000% 350 217 0.434%)

Rule 201:
	 EC = Q4
	 Lact = Q1
	 Prot = Q4
	 Vol = Q1
	 ->	 class = Mastitis
	 (0.596% 61.409% 298 183 0.366%)

Rule 202:
	 EC = Q4
	 Lact = Q1
	 Prot = Q3
	 Fat = Q4
	 ->	 class = Mastitis
	 (0.322% 61.491% 161 99 0.198%)

Rule 203:
	 Peak_Flow = Q1
	 Milking_Time = Q1
	 EC = Q4
	 Lact = Q1
	 Fat = Q3
	 ->	 class = Mastitis
	 (0.442% 61.086% 221 135 0.270%)

Rule 204:
	 EC = Q4
	 Prot = Q3
	 Fat = Q3
	 Vol = Q1
	 ->	 class = Mastitis
	 (0.292% 60.274% 146 88 0.176%)

Rule 205:
	 Peak_Flow = Q2
	 EC = Q4
	 Lact = Q1
	 Prot = Q4
	 ->	 class = Mastitis
	 (0.402% 57.711% 201 116 0.232%)

Rule 206:
	 Milking_Time = Q1
	 EC = Q4
	 Prot = Q3
	 Fat = Q3
	 ->	 class = Mastitis
	 (0.312% 57.051% 156 89 0.178%)

Rule 207:
	 Peak_Flow = Q1
	 EC = Q4
	 Lact = Q1
	 Fat = Q3
	 ->	 class = Mastitis
	 (1.326% 55.807% 663 370 0.740%)

Rule 208:
	 Milking_Time = Q2
	 EC = Q4
	 Lact = Q1
	 Vol = Q2
	 ->	 class = Mastitis
	 (1.062% 54.237% 531 288 0.576%)


DefaultClass : 	 class = Healthy
;==================== Class and Attributes ==============

<<Class>>
 class : 
	;;0.825, 41274
	 = Healthy
	;;0.175, 8725
	 = Mastitis

<<Attributes>>
(1)  Vol{Discrete}:
	;;0.256, 12806
	 = Q1
	;;0.253, 12631
	 = Q2
	;;0.246, 12324
	 = Q3
	;;0.245, 12238
	 = Q4
(2)  Fat{Discrete}:
	;;0.274, 13702
	 = Q1
	;;0.254, 12689
	 = Q2
	;;0.244, 12223
	 = Q3
	;;0.228, 11385
	 = Q4
(3)  Prot{Discrete}:
	;;0.292, 14593
	 = Q1
	;;0.375, 18772
	 = Q2
	;;0.139, 6966
	 = Q3
	;;0.193, 9668
	 = Q4
(4)  Lact{Discrete}:
	;;0.351, 17562
	 = Q1
	;;0.162, 8104
	 = Q2
	;;0.308, 15394
	 = Q3
	;;0.179, 8939
	 = Q4
(5)  EC{Discrete}:
	;;0.297, 14841
	 = Q1
	;;0.239, 11966
	 = Q2
	;;0.234, 11709
	 = Q3
	;;0.230, 11483
	 = Q4
(6)  Milking_Time{Discrete}:
	;;0.272, 13585
	 = Q1
	;;0.235, 11726
	 = Q2
	;;0.255, 12744
	 = Q3
	;;0.239, 11944
	 = Q4
(7)  Peak_Flow{Discrete}:
	;;0.273, 13642
	 = Q1
	;;0.231, 11547
	 = Q2
	;;0.250, 12490
	 = Q3
	;;0.246, 12320
	 = Q4
