# Supplementary material for: Rule Discovery in Milk Content towards Mastitis Diagnosis: Dealing with Farm Heterogeneity over Multiple Years through Classification Based on Associations
Source: Animals (Basel). 2021 Jun 1;11(6):1638. doi: 10.3390/ani11061638 (PMC8227403; doi:10.3390/ani11061638)
Supplement: Supplementary file 1 [file animals-11-01638-s001.zip › Supplementary S2 Discovered rules of mastitis prediction in year 2.txt]

;>>Testing Start from Training Case :1   End at Case :50000
;>> Num of Test Case : 50000; Correct Prediction : 41871; Error Rate : 16.258%

;>>The Rules are generated at : MinSup:1.000%, MinConf:100.000% RuleLimit : 80000 LevelLimit : 6 

==NumTrainingCase== 50000

Rule 1:
	 Peak_Flow = Q4
	 EC = Q1
	 Lact = Q3
	 Fat = Q1
	 ->	 class = Healthy
	 (0.856% 99.766% 428 427 0.854%)

;	(Cover%  Conf%  CoverCount SupCount Sup%)

Rule 2:
	 Peak_Flow = Q2
	 Lact = Q4
	 Fat = Q1
	 ->	 class = Healthy
	 (0.882% 99.546% 441 439 0.878%)

;	(Cover%  Conf%  CoverCount SupCount Sup%)

Rule 3:
	 Lact = Q4
	 Prot = Q2
	 Fat = Q1
	 ->	 class = Healthy
	 (0.870% 99.310% 435 432 0.864%)

Rule 4:
	 EC = Q1
	 Fat = Q1
	 Vol = Q3
	 ->	 class = Healthy
	 (1.656% 99.155% 828 821 1.642%)

Rule 5:
	 EC = Q1
	 Prot = Q1
	 Fat = Q1
	 Vol = Q4
	 ->	 class = Healthy
	 (1.250% 99.200% 625 620 1.240%)

Rule 6:
	 Peak_Flow = Q3
	 EC = Q1
	 Lact = Q4
	 Prot = Q1
	 ->	 class = Healthy
	 (0.924% 99.134% 462 458 0.916%)

Rule 7:
	 EC = Q1
	 Lact = Q4
	 Fat = Q1
	 ->	 class = Healthy
	 (2.510% 99.044% 1255 1243 2.486%)

Rule 8:
	 EC = Q1
	 Lact = Q4
	 Fat = Q2
	 Vol = Q3
	 ->	 class = Healthy
	 (1.010% 99.010% 505 500 1.000%)

Rule 9:
	 Milking_Time = Q4
	 EC = Q1
	 Prot = Q1
	 Fat = Q1
	 ->	 class = Healthy
	 (0.958% 98.956% 479 474 0.948%)

Rule 10:
	 Milking_Time = Q3
	 EC = Q1
	 Fat = Q1
	 ->	 class = Healthy
	 (1.630% 98.896% 815 806 1.612%)

Rule 11:
	 Milking_Time = Q4
	 EC = Q1
	 Fat = Q1
	 Vol = Q4
	 ->	 class = Healthy
	 (1.218% 98.851% 609 602 1.204%)

Rule 12:
	 Milking_Time = Q4
	 EC = Q1
	 Fat = Q2
	 Vol = Q4
	 ->	 class = Healthy
	 (1.004% 98.805% 502 496 0.992%)

Rule 13:
	 Milking_Time = Q4
	 EC = Q1
	 Lact = Q3
	 Fat = Q1
	 ->	 class = Healthy
	 (1.002% 98.802% 501 495 0.990%)

Rule 14:
	 Lact = Q4
	 Prot = Q2
	 Vol = Q4
	 ->	 class = Healthy
	 (0.876% 98.858% 438 433 0.866%)

Rule 15:
	 Peak_Flow = Q4
	 EC = Q1
	 Fat = Q1
	 ->	 class = Healthy
	 (1.768% 98.756% 884 873 1.746%)

Rule 16:
	 Peak_Flow = Q2
	 EC = Q1
	 Fat = Q1
	 ->	 class = Healthy
	 (1.662% 98.797% 831 821 1.642%)

Rule 17:
	 EC = Q1
	 Lact = Q3
	 Fat = Q1
	 Vol = Q4
	 ->	 class = Healthy
	 (1.436% 98.747% 718 709 1.418%)

Rule 18:
	 Lact = Q4
	 Fat = Q1
	 Vol = Q3
	 ->	 class = Healthy
	 (1.078% 98.701% 539 532 1.064%)

Rule 19:
	 Peak_Flow = Q4
	 EC = Q1
	 Lact = Q3
	 Prot = Q2
	 ->	 class = Healthy
	 (0.966% 98.758% 483 477 0.954%)

Rule 20:
	 EC = Q1
	 Prot = Q1
	 Fat = Q1
	 ->	 class = Healthy
	 (3.022% 98.676% 1511 1491 2.982%)

Rule 21:
	 EC = Q1
	 Fat = Q1
	 Vol = Q4
	 ->	 class = Healthy
	 (2.868% 98.605% 1434 1414 2.828%)

Rule 22:
	 Lact = Q4
	 Fat = Q1
	 Vol = Q4
	 ->	 class = Healthy
	 (1.030% 98.641% 515 508 1.016%)

Rule 23:
	 Milking_Time = Q2
	 EC = Q2
	 Fat = Q1
	 Vol = Q4
	 ->	 class = Healthy
	 (0.898% 98.664% 449 443 0.886%)

Rule 24:
	 EC = Q1
	 Lact = Q3
	 Fat = Q1
	 ->	 class = Healthy
	 (2.908% 98.556% 1454 1433 2.866%)

Rule 25:
	 Peak_Flow = Q2
	 EC = Q1
	 Lact = Q4
	 Vol = Q3
	 ->	 class = Healthy
	 (1.096% 98.540% 548 540 1.080%)

Rule 26:
	 EC = Q1
	 Fat = Q1
	 ->	 class = Healthy
	 (6.522% 98.405% 3261 3209 6.418%)

Rule 27:
	 Peak_Flow = Q3
	 EC = Q1
	 Vol = Q3
	 ->	 class = Healthy
	 (1.792% 98.438% 896 882 1.764%)

Rule 28:
	 Peak_Flow = Q2
	 EC = Q1
	 Vol = Q4
	 ->	 class = Healthy
	 (1.766% 98.414% 883 869 1.738%)

Rule 29:
	 EC = Q1
	 Lact = Q4
	 Prot = Q2
	 Vol = Q3
	 ->	 class = Healthy
	 (1.140% 98.421% 570 561 1.122%)

Rule 30:
	 Milking_Time = Q2
	 EC = Q1
	 Lact = Q4
	 Fat = Q3
	 ->	 class = Healthy
	 (1.062% 98.493% 531 523 1.046%)

Rule 31:
	 EC = Q1
	 Prot = Q3
	 Fat = Q2
	 ->	 class = Healthy
	 (0.902% 98.448% 451 444 0.888%)

Rule 32:
	 EC = Q1
	 Lact = Q4
	 Vol = Q4
	 ->	 class = Healthy
	 (2.768% 98.338% 1384 1361 2.722%)

Rule 33:
	 Peak_Flow = Q3
	 EC = Q2
	 Fat = Q1
	 ->	 class = Healthy
	 (1.654% 98.307% 827 813 1.626%)

Rule 34:
	 Peak_Flow = Q3
	 EC = Q2
	 Vol = Q4
	 ->	 class = Healthy
	 (1.590% 98.365% 795 782 1.564%)

Rule 35:
	 EC = Q1
	 Lact = Q3
	 Prot = Q2
	 Vol = Q4
	 ->	 class = Healthy
	 (1.298% 98.305% 649 638 1.276%)

Rule 36:
	 Milking_Time = Q2
	 EC = Q1
	 Lact = Q4
	 Vol = Q3
	 ->	 class = Healthy
	 (1.296% 98.302% 648 637 1.274%)

Rule 37:
	 Peak_Flow = Q4
	 EC = Q1
	 Lact = Q3
	 Vol = Q4
	 ->	 class = Healthy
	 (1.238% 98.384% 619 609 1.218%)

Rule 38:
	 EC = Q2
	 Lact = Q2
	 Fat = Q1
	 Vol = Q4
	 ->	 class = Healthy
	 (0.998% 98.397% 499 491 0.982%)

Rule 39:
	 Milking_Time = Q3
	 EC = Q1
	 Lact = Q4
	 Prot = Q2
	 ->	 class = Healthy
	 (0.986% 98.377% 493 485 0.970%)

Rule 40:
	 Milking_Time = Q2
	 EC = Q1
	 Lact = Q4
	 Prot = Q2
	 ->	 class = Healthy
	 (0.950% 98.316% 475 467 0.934%)

Rule 41:
	 Milking_Time = Q2
	 Lact = Q4
	 Fat = Q1
	 ->	 class = Healthy
	 (0.874% 98.398% 437 430 0.860%)

Rule 42:
	 EC = Q1
	 Fat = Q2
	 Vol = Q4
	 ->	 class = Healthy
	 (2.366% 98.225% 1183 1162 2.324%)

Rule 43:
	 EC = Q2
	 Lact = Q2
	 Vol = Q4
	 ->	 class = Healthy
	 (1.890% 98.201% 945 928 1.856%)

Rule 44:
	 Peak_Flow = Q3
	 EC = Q1
	 Vol = Q4
	 ->	 class = Healthy
	 (1.808% 98.230% 904 888 1.776%)

Rule 45:
	 Milking_Time = Q3
	 EC = Q1
	 Fat = Q2
	 ->	 class = Healthy
	 (1.690% 98.225% 845 830 1.660%)

Rule 46:
	 EC = Q1
	 Lact = Q3
	 Prot = Q4
	 Fat = Q3
	 ->	 class = Healthy
	 (0.882% 98.186% 441 433 0.866%)

Rule 47:
	 EC = Q1
	 Lact = Q3
	 Vol = Q4
	 ->	 class = Healthy
	 (3.858% 98.082% 1929 1892 3.784%)

Rule 48:
	 EC = Q1
	 Lact = Q4
	 Fat = Q2
	 ->	 class = Healthy
	 (3.354% 98.092% 1677 1645 3.290%)

Rule 49:
	 EC = Q1
	 Fat = Q2
	 Vol = Q3
	 ->	 class = Healthy
	 (2.102% 98.002% 1051 1030 2.060%)

Rule 50:
	 Peak_Flow = Q3
	 EC = Q1
	 Prot = Q1
	 ->	 class = Healthy
	 (2.032% 98.031% 1016 996 1.992%)

Rule 51:
	 Peak_Flow = Q3
	 EC = Q1
	 Fat = Q2
	 ->	 class = Healthy
	 (1.732% 98.037% 866 849 1.698%)

Rule 52:
	 Peak_Flow = Q3
	 Milking_Time = Q4
	 EC = Q1
	 ->	 class = Healthy
	 (1.556% 98.072% 778 763 1.526%)

Rule 53:
	 Peak_Flow = Q2
	 EC = Q1
	 Lact = Q4
	 Fat = Q3
	 ->	 class = Healthy
	 (1.308% 98.012% 654 641 1.282%)

Rule 54:
	 EC = Q2
	 Lact = Q3
	 Prot = Q1
	 Fat = Q1
	 ->	 class = Healthy
	 (1.040% 98.077% 520 510 1.020%)

Rule 55:
	 Peak_Flow = Q3
	 EC = Q1
	 Lact = Q4
	 Prot = Q2
	 ->	 class = Healthy
	 (0.904% 98.009% 452 443 0.886%)

Rule 56:
	 EC = Q1
	 Lact = Q4
	 Vol = Q3
	 ->	 class = Healthy
	 (3.924% 97.910% 1962 1921 3.842%)

Rule 57:
	 Peak_Flow = Q4
	 EC = Q1
	 Lact = Q4
	 Prot = Q1
	 ->	 class = Healthy
	 (0.990% 97.980% 495 485 0.970%)

Rule 58:
	 Peak_Flow = Q2
	 Milking_Time = Q4
	 EC = Q1
	 Lact = Q4
	 ->	 class = Healthy
	 (0.978% 97.955% 489 479 0.958%)

Rule 59:
	 Milking_Time = Q2
	 EC = Q1
	 Lact = Q3
	 Prot = Q2
	 ->	 class = Healthy
	 (0.976% 97.951% 488 478 0.956%)

Rule 60:
	 EC = Q2
	 Lact = Q3
	 Fat = Q1
	 Vol = Q4
	 ->	 class = Healthy
	 (0.974% 97.947% 487 477 0.954%)

Rule 61:
	 Peak_Flow = Q4
	 EC = Q1
	 Vol = Q4
	 ->	 class = Healthy
	 (2.598% 97.844% 1299 1271 2.542%)

Rule 62:
	 Milking_Time = Q2
	 EC = Q2
	 Vol = Q4
	 ->	 class = Healthy
	 (1.928% 97.822% 964 943 1.886%)

Rule 63:
	 Peak_Flow = Q2
	 EC = Q1
	 Fat = Q2
	 ->	 class = Healthy
	 (1.900% 97.895% 950 930 1.860%)

Rule 64:
	 EC = Q2
	 Prot = Q1
	 Fat = Q1
	 Vol = Q4
	 ->	 class = Healthy
	 (1.748% 97.826% 874 855 1.710%)

Rule 65:
	 Lact = Q4
	 Fat = Q2
	 Vol = Q4
	 ->	 class = Healthy
	 (0.950% 97.895% 475 465 0.930%)

Rule 66:
	 Lact = Q4
	 Fat = Q1
	 ->	 class = Healthy
	 (3.508% 97.719% 1754 1714 3.428%)

Rule 67:
	 EC = Q1
	 Lact = Q3
	 Fat = Q2
	 ->	 class = Healthy
	 (2.954% 97.766% 1477 1444 2.888%)

Rule 68:
	 Lact = Q4
	 Fat = Q2
	 Vol = Q3
	 ->	 class = Healthy
	 (1.318% 97.724% 659 644 1.288%)

Rule 69:
	 Milking_Time = Q4
	 EC = Q1
	 Prot = Q3
	 ->	 class = Healthy
	 (1.048% 97.710% 524 512 1.024%)

Rule 70:
	 EC = Q1
	 Fat = Q2
	 ->	 class = Healthy
	 (7.268% 97.633% 3634 3548 7.096%)

Rule 71:
	 Peak_Flow = Q2
	 EC = Q1
	 Lact = Q4
	 Prot = Q2
	 ->	 class = Healthy
	 (1.168% 97.603% 584 570 1.140%)

Rule 72:
	 Peak_Flow = Q3
	 EC = Q1
	 Lact = Q4
	 Fat = Q3
	 ->	 class = Healthy
	 (0.936% 97.650% 468 457 0.914%)

Rule 73:
	 Peak_Flow = Q4
	 EC = Q1
	 Lact = Q4
	 Prot = Q2
	 ->	 class = Healthy
	 (0.920% 97.609% 460 449 0.898%)

Rule 74:
	 EC = Q1
	 Vol = Q4
	 ->	 class = Healthy
	 (8.308% 97.520% 4154 4051 8.102%)

Rule 75:
	 Milking_Time = Q2
	 EC = Q1
	 Vol = Q3
	 ->	 class = Healthy
	 (2.624% 97.561% 1312 1280 2.560%)

Rule 76:
	 EC = Q2
	 Lact = Q3
	 Fat = Q1
	 ->	 class = Healthy
	 (2.250% 97.511% 1125 1097 2.194%)

Rule 77:
	 Peak_Flow = Q4
	 EC = Q1
	 Prot = Q1
	 ->	 class = Healthy
	 (2.248% 97.598% 1124 1097 2.194%)

Rule 78:
	 Peak_Flow = Q2
	 EC = Q1
	 Vol = Q3
	 ->	 class = Healthy
	 (2.084% 97.505% 1042 1016 2.032%)

Rule 79:
	 EC = Q2
	 Lact = Q2
	 Fat = Q1
	 ->	 class = Healthy
	 (1.812% 97.572% 906 884 1.768%)

Rule 80:
	 EC = Q1
	 Lact = Q4
	 Prot = Q2
	 Fat = Q3
	 ->	 class = Healthy
	 (1.366% 97.511% 683 666 1.332%)

Rule 81:
	 EC = Q1
	 Lact = Q4
	 Fat = Q3
	 Vol = Q2
	 ->	 class = Healthy
	 (1.296% 97.531% 648 632 1.264%)

Rule 82:
	 EC = Q2
	 Prot = Q1
	 Fat = Q1
	 ->	 class = Healthy
	 (3.394% 97.466% 1697 1654 3.308%)

Rule 83:
	 EC = Q2
	 Fat = Q1
	 Vol = Q4
	 ->	 class = Healthy
	 (3.350% 97.493% 1675 1633 3.266%)

Rule 84:
	 EC = Q2
	 Lact = Q3
	 Vol = Q4
	 ->	 class = Healthy
	 (2.148% 97.486% 1074 1047 2.094%)

Rule 85:
	 EC = Q1
	 Lact = Q4
	 Prot = Q2
	 Vol = Q2
	 ->	 class = Healthy
	 (1.190% 97.479% 595 580 1.160%)

Rule 86:
	 EC = Q1
	 Prot = Q1
	 Vol = Q3
	 ->	 class = Healthy
	 (2.572% 97.356% 1286 1252 2.504%)

Rule 87:
	 EC = Q1
	 Prot = Q4
	 Fat = Q3
	 ->	 class = Healthy
	 (2.442% 97.379% 1221 1189 2.378%)

Rule 88:
	 EC = Q1
	 Prot = Q3
	 Fat = Q3
	 ->	 class = Healthy
	 (1.286% 97.356% 643 626 1.252%)

Rule 89:
	 Milking_Time = Q4
	 Lact = Q3
	 Fat = Q1
	 Vol = Q4
	 ->	 class = Healthy
	 (1.212% 97.360% 606 590 1.180%)

Rule 90:
	 Milking_Time = Q4
	 EC = Q2
	 Prot = Q1
	 Vol = Q4
	 ->	 class = Healthy
	 (1.196% 97.324% 598 582 1.164%)

Rule 91:
	 Peak_Flow = Q3
	 Lact = Q4
	 Vol = Q3
	 ->	 class = Healthy
	 (1.150% 97.391% 575 560 1.120%)

Rule 92:
	 Milking_Time = Q3
	 Lact = Q4
	 Vol = Q3
	 ->	 class = Healthy
	 (1.038% 97.303% 519 505 1.010%)

Rule 93:
	 EC = Q1
	 Lact = Q4
	 Fat = Q3
	 ->	 class = Healthy
	 (4.368% 97.207% 2184 2123 4.246%)

Rule 94:
	 Peak_Flow = Q4
	 EC = Q1
	 Lact = Q3
	 ->	 class = Healthy
	 (3.088% 97.215% 1544 1501 3.002%)

Rule 95:
	 Peak_Flow = Q4
	 EC = Q2
	 Fat = Q1
	 ->	 class = Healthy
	 (2.086% 97.220% 1043 1014 2.028%)

Rule 96:
	 Milking_Time = Q2
	 EC = Q2
	 Fat = Q1
	 ->	 class = Healthy
	 (1.742% 97.245% 871 847 1.694%)

Rule 97:
	 Peak_Flow = Q2
	 EC = Q2
	 Fat = Q1
	 ->	 class = Healthy
	 (1.620% 97.284% 810 788 1.576%)

Rule 98:
	 Peak_Flow = Q2
	 EC = Q2
	 Vol = Q4
	 ->	 class = Healthy
	 (1.436% 97.214% 718 698 1.396%)

Rule 99:
	 Peak_Flow = Q2
	 Milking_Time = Q2
	 EC = Q1
	 Lact = Q4
	 ->	 class = Healthy
	 (1.092% 97.253% 546 531 1.062%)

Rule 100:
	 Peak_Flow = Q2
	 EC = Q1
	 Lact = Q4
	 Prot = Q1
	 ->	 class = Healthy
	 (1.078% 97.217% 539 524 1.048%)

Rule 101:
	 Lact = Q3
	 Prot = Q1
	 Vol = Q4
	 ->	 class = Healthy
	 (2.260% 97.168% 1130 1098 2.196%)

Rule 102:
	 Peak_Flow = Q4
	 EC = Q1
	 Prot = Q2
	 ->	 class = Healthy
	 (2.226% 97.125% 1113 1081 2.162%)

Rule 103:
	 Milking_Time = Q3
	 EC = Q1
	 Fat = Q3
	 ->	 class = Healthy
	 (2.084% 97.121% 1042 1012 2.024%)

Rule 104:
	 Peak_Flow = Q3
	 EC = Q1
	 Fat = Q3
	 ->	 class = Healthy
	 (1.870% 97.112% 935 908 1.816%)

Rule 105:
	 Peak_Flow = Q3
	 Lact = Q4
	 Fat = Q2
	 ->	 class = Healthy
	 (1.056% 97.159% 528 513 1.026%)

Rule 106:
	 EC = Q1
	 Vol = Q3
	 ->	 class = Healthy
	 (7.940% 97.078% 3970 3854 7.708%)

Rule 107:
	 Lact = Q3
	 Fat = Q1
	 Vol = Q4
	 ->	 class = Healthy
	 (2.794% 97.065% 1397 1356 2.712%)

Rule 108:
	 Peak_Flow = Q3
	 EC = Q1
	 Prot = Q2
	 ->	 class = Healthy
	 (2.138% 97.007% 1069 1037 2.074%)

Rule 109:
	 Lact = Q3
	 Fat = Q2
	 Vol = Q4
	 ->	 class = Healthy
	 (2.086% 97.028% 1043 1012 2.024%)

Rule 110:
	 Lact = Q2
	 Prot = Q1
	 Fat = Q1
	 Vol = Q4
	 ->	 class = Healthy
	 (0.958% 97.077% 479 465 0.930%)

Rule 111:
	 EC = Q2
	 Fat = Q1
	 ->	 class = Healthy
	 (6.714% 96.962% 3357 3255 6.510%)

Rule 112:
	 Peak_Flow = Q2
	 EC = Q1
	 Prot = Q1
	 ->	 class = Healthy
	 (2.306% 96.964% 1153 1118 2.236%)

Rule 113:
	 EC = Q2
	 Fat = Q2
	 Vol = Q4
	 ->	 class = Healthy
	 (1.858% 96.986% 929 901 1.802%)

Rule 114:
	 Peak_Flow = Q3
	 Milking_Time = Q3
	 EC = Q1
	 ->	 class = Healthy
	 (1.620% 96.914% 810 785 1.570%)

Rule 115:
	 EC = Q1
	 Lact = Q2
	 Prot = Q1
	 ->	 class = Healthy
	 (0.970% 96.907% 485 470 0.940%)

Rule 116:
	 Peak_Flow = Q3
	 EC = Q1
	 Lact = Q4
	 ->	 class = Healthy
	 (3.098% 96.837% 1549 1500 3.000%)

Rule 117:
	 Peak_Flow = Q3
	 EC = Q1
	 Lact = Q3
	 ->	 class = Healthy
	 (2.758% 96.809% 1379 1335 2.670%)

Rule 118:
	 Peak_Flow = Q4
	 Lact = Q3
	 Fat = Q1
	 ->	 class = Healthy
	 (2.014% 96.822% 1007 975 1.950%)

Rule 119:
	 Milking_Time = Q3
	 Lact = Q3
	 Fat = Q1
	 ->	 class = Healthy
	 (1.538% 96.879% 769 745 1.490%)

Rule 120:
	 Milking_Time = Q2
	 EC = Q1
	 Lact = Q4
	 ->	 class = Healthy
	 (3.368% 96.793% 1684 1630 3.260%)

Rule 121:
	 EC = Q1
	 Lact = Q3
	 Fat = Q3
	 ->	 class = Healthy
	 (3.204% 96.754% 1602 1550 3.100%)

Rule 122:
	 Milking_Time = Q3
	 EC = Q1
	 Prot = Q2
	 ->	 class = Healthy
	 (2.254% 96.717% 1127 1090 2.180%)

Rule 123:
	 Peak_Flow = Q4
	 Milking_Time = Q2
	 EC = Q1
	 ->	 class = Healthy
	 (1.768% 96.719% 884 855 1.710%)

Rule 124:
	 Lact = Q4
	 Prot = Q1
	 Vol = Q3
	 ->	 class = Healthy
	 (1.588% 96.725% 794 768 1.536%)

Rule 125:
	 Milking_Time = Q4
	 EC = Q1
	 Lact = Q4
	 ->	 class = Healthy
	 (3.352% 96.659% 1676 1620 3.240%)

Rule 126:
	 Lact = Q2
	 Prot = Q1
	 Vol = Q4
	 ->	 class = Healthy
	 (1.598% 96.621% 799 772 1.544%)

Rule 127:
	 Peak_Flow = Q4
	 Lact = Q4
	 Prot = Q1
	 ->	 class = Healthy
	 (1.438% 96.662% 719 695 1.390%)

Rule 128:
	 Lact = Q4
	 Prot = Q2
	 Fat = Q2
	 ->	 class = Healthy
	 (1.384% 96.676% 692 669 1.338%)

Rule 129:
	 EC = Q2
	 Vol = Q4
	 ->	 class = Healthy
	 (6.806% 96.532% 3403 3285 6.570%)

Rule 130:
	 Lact = Q3
	 Prot = Q2
	 Fat = Q1
	 ->	 class = Healthy
	 (2.018% 96.531% 1009 974 1.948%)

Rule 131:
	 Lact = Q3
	 Fat = Q1
	 Vol = Q3
	 ->	 class = Healthy
	 (1.752% 96.575% 876 846 1.692%)

Rule 132:
	 Peak_Flow = Q4
	 Lact = Q4
	 Fat = Q2
	 ->	 class = Healthy
	 (1.210% 96.529% 605 584 1.168%)

Rule 133:
	 Milking_Time = Q3
	 Lact = Q4
	 Fat = Q2
	 ->	 class = Healthy
	 (1.114% 96.589% 557 538 1.076%)

Rule 134:
	 Peak_Flow = Q3
	 Milking_Time = Q2
	 Lact = Q4
	 ->	 class = Healthy
	 (0.988% 96.559% 494 477 0.954%)

Rule 135:
	 Lact = Q4
	 Vol = Q3
	 ->	 class = Healthy
	 (5.060% 96.443% 2530 2440 4.880%)

Rule 136:
	 EC = Q1
	 Lact = Q3
	 Prot = Q2
	 ->	 class = Healthy
	 (3.962% 96.416% 1981 1910 3.820%)

Rule 137:
	 Milking_Time = Q4
	 EC = Q1
	 Lact = Q3
	 ->	 class = Healthy
	 (3.332% 96.459% 1666 1607 3.214%)

Rule 138:
	 Milking_Time = Q1
	 EC = Q1
	 Lact = Q4
	 Vol = Q2
	 ->	 class = Healthy
	 (1.642% 96.468% 821 792 1.584%)

Rule 139:
	 Milking_Time = Q2
	 Lact = Q2
	 Vol = Q4
	 ->	 class = Healthy
	 (1.242% 96.457% 621 599 1.198%)

Rule 140:
	 Lact = Q2
	 Fat = Q1
	 Vol = Q4
	 ->	 class = Healthy
	 (2.044% 96.282% 1022 984 1.968%)

Rule 141:
	 Milking_Time = Q4
	 Lact = Q2
	 Vol = Q4
	 ->	 class = Healthy
	 (1.770% 96.271% 885 852 1.704%)

Rule 142:
	 Peak_Flow = Q4
	 Lact = Q2
	 Vol = Q4
	 ->	 class = Healthy
	 (1.586% 96.217% 793 763 1.526%)

Rule 143:
	 EC = Q1
	 Prot = Q3
	 Vol = Q2
	 ->	 class = Healthy
	 (0.972% 96.296% 486 468 0.936%)

Rule 144:
	 Milking_Time = Q2
	 Prot = Q1
	 Fat = Q1
	 Vol = Q4
	 ->	 class = Healthy
	 (1.496% 96.123% 748 719 1.438%)

Rule 145:
	 Milking_Time = Q3
	 EC = Q1
	 Lact = Q4
	 Vol = Q2
	 ->	 class = Healthy
	 (1.334% 96.102% 667 641 1.282%)

Rule 146:
	 Peak_Flow = Q4
	 Milking_Time = Q2
	 Lact = Q4
	 ->	 class = Healthy
	 (0.892% 96.188% 446 429 0.858%)

Rule 147:
	 Lact = Q3
	 Fat = Q1
	 ->	 class = Healthy
	 (6.530% 96.080% 3265 3137 6.274%)

Rule 148:
	 Peak_Flow = Q4
	 Milking_Time = Q2
	 EC = Q2
	 ->	 class = Healthy
	 (1.612% 96.030% 806 774 1.548%)

Rule 149:
	 Milking_Time = Q1
	 EC = Q1
	 Vol = Q2
	 ->	 class = Healthy
	 (2.888% 95.983% 1444 1386 2.772%)

Rule 150:
	 Peak_Flow = Q3
	 EC = Q2
	 Vol = Q3
	 ->	 class = Healthy
	 (1.474% 95.929% 737 707 1.414%)

Rule 151:
	 Peak_Flow = Q3
	 Milking_Time = Q2
	 EC = Q2
	 ->	 class = Healthy
	 (1.416% 95.904% 708 679 1.358%)

Rule 152:
	 Lact = Q4
	 Fat = Q2
	 ->	 class = Healthy
	 (4.630% 95.896% 2315 2220 4.440%)

Rule 153:
	 Peak_Flow = Q4
	 EC = Q2
	 Fat = Q2
	 ->	 class = Healthy
	 (1.792% 95.871% 896 859 1.718%)

Rule 154:
	 Lact = Q2
	 Vol = Q4
	 ->	 class = Healthy
	 (4.312% 95.779% 2156 2065 4.130%)

Rule 155:
	 Peak_Flow = Q3
	 EC = Q2
	 Prot = Q1
	 ->	 class = Healthy
	 (1.984% 95.766% 992 950 1.900%)

Rule 156:
	 Peak_Flow = Q3
	 Milking_Time = Q4
	 EC = Q2
	 ->	 class = Healthy
	 (1.412% 95.751% 706 676 1.352%)

Rule 157:
	 Milking_Time = Q2
	 Prot = Q1
	 Vol = Q4
	 ->	 class = Healthy
	 (2.506% 95.611% 1253 1198 2.396%)

Rule 158:
	 Peak_Flow = Q3
	 Prot = Q2
	 Vol = Q4
	 ->	 class = Healthy
	 (1.670% 95.689% 835 799 1.598%)

Rule 159:
	 Peak_Flow = Q4
	 Prot = Q1
	 Fat = Q1
	 Vol = Q4
	 ->	 class = Healthy
	 (2.186% 95.517% 1093 1044 2.088%)

Rule 160:
	 Peak_Flow = Q4
	 Milking_Time = Q4
	 Fat = Q1
	 Vol = Q4
	 ->	 class = Healthy
	 (1.710% 95.556% 855 817 1.634%)

Rule 161:
	 Milking_Time = Q4
	 EC = Q2
	 Lact = Q2
	 ->	 class = Healthy
	 (1.528% 95.550% 764 730 1.460%)

Rule 162:
	 EC = Q3
	 Lact = Q1
	 Prot = Q1
	 Fat = Q1
	 Vol = Q4
	 ->	 class = Healthy
	 (1.378% 95.501% 689 658 1.316%)

Rule 163:
	 Milking_Time = Q2
	 Fat = Q1
	 Vol = Q4
	 ->	 class = Healthy
	 (2.920% 95.411% 1460 1393 2.786%)

Rule 164:
	 EC = Q2
	 Lact = Q3
	 Fat = Q2
	 ->	 class = Healthy
	 (2.386% 95.474% 1193 1139 2.278%)

Rule 165:
	 Peak_Flow = Q3
	 Fat = Q1
	 Vol = Q4
	 ->	 class = Healthy
	 (2.754% 95.352% 1377 1313 2.626%)

Rule 166:
	 EC = Q2
	 Lact = Q2
	 Prot = Q1
	 ->	 class = Healthy
	 (1.950% 95.385% 975 930 1.860%)

Rule 167:
	 Milking_Time = Q4
	 Lact = Q3
	 Fat = Q2
	 ->	 class = Healthy
	 (1.928% 95.332% 964 919 1.838%)

Rule 168:
	 Milking_Time = Q2
	 EC = Q2
	 Fat = Q2
	 ->	 class = Healthy
	 (1.542% 95.331% 771 735 1.470%)

Rule 169:
	 Lact = Q2
	 Fat = Q1
	 Vol = Q3
	 ->	 class = Healthy
	 (1.086% 95.396% 543 518 1.036%)

Rule 170:
	 Peak_Flow = Q4
	 EC = Q3
	 Lact = Q1
	 Fat = Q1
	 Vol = Q4
	 ->	 class = Healthy
	 (0.940% 95.319% 470 448 0.896%)

Rule 171:
	 Peak_Flow = Q4
	 EC = Q2
	 Prot = Q1
	 ->	 class = Healthy
	 (2.294% 95.292% 1147 1093 2.186%)

Rule 172:
	 Peak_Flow = Q4
	 Milking_Time = Q4
	 Lact = Q3
	 ->	 class = Healthy
	 (1.438% 95.271% 719 685 1.370%)

Rule 173:
	 Lact = Q2
	 Prot = Q2
	 Fat = Q1
	 ->	 class = Healthy
	 (1.302% 95.238% 651 620 1.240%)

Rule 174:
	 Peak_Flow = Q4
	 EC = Q2
	 Lact = Q2
	 ->	 class = Healthy
	 (1.538% 95.189% 769 732 1.464%)

Rule 175:
	 Peak_Flow = Q3
	 EC = Q2
	 Fat = Q2
	 ->	 class = Healthy
	 (1.442% 95.146% 721 686 1.372%)

Rule 176:
	 Milking_Time = Q4
	 EC = Q3
	 Fat = Q1
	 Vol = Q4
	 ->	 class = Healthy
	 (1.412% 95.184% 706 672 1.344%)

Rule 177:
	 EC = Q2
	 Lact = Q2
	 Vol = Q3
	 ->	 class = Healthy
	 (1.376% 95.058% 688 654 1.308%)

Rule 178:
	 Peak_Flow = Q3
	 Milking_Time = Q4
	 Vol = Q4
	 ->	 class = Healthy
	 (2.530% 94.941% 1265 1201 2.402%)

Rule 179:
	 Peak_Flow = Q3
	 EC = Q2
	 Fat = Q3
	 ->	 class = Healthy
	 (1.398% 94.993% 699 664 1.328%)

Rule 180:
	 Peak_Flow = Q4
	 Milking_Time = Q4
	 EC = Q2
	 ->	 class = Healthy
	 (1.380% 94.928% 690 655 1.310%)

Rule 181:
	 Peak_Flow = Q4
	 EC = Q3
	 Lact = Q1
	 Fat = Q1
	 ->	 class = Healthy
	 (1.380% 94.928% 690 655 1.310%)

Rule 182:
	 Peak_Flow = Q3
	 Lact = Q2
	 Fat = Q1
	 ->	 class = Healthy
	 (1.156% 94.983% 578 549 1.098%)

Rule 183:
	 Peak_Flow = Q4
	 Prot = Q2
	 Fat = Q1
	 ->	 class = Healthy
	 (2.160% 94.815% 1080 1024 2.048%)

Rule 184:
	 Peak_Flow = Q3
	 EC = Q3
	 Lact = Q1
	 Fat = Q1
	 ->	 class = Healthy
	 (1.086% 94.843% 543 515 1.030%)

Rule 185:
	 Peak_Flow = Q4
	 Milking_Time = Q4
	 Prot = Q2
	 Vol = Q4
	 ->	 class = Healthy
	 (1.056% 94.886% 528 501 1.002%)

Rule 186:
	 Lact = Q3
	 Prot = Q3
	 Fat = Q2
	 ->	 class = Healthy
	 (0.886% 94.808% 443 420 0.840%)

Rule 187:
	 EC = Q3
	 Lact = Q1
	 Fat = Q1
	 Vol = Q4
	 ->	 class = Healthy
	 (2.422% 94.798% 1211 1148 2.296%)

Rule 188:
	 Peak_Flow = Q3
	 Vol = Q4
	 ->	 class = Healthy
	 (5.574% 94.690% 2787 2639 5.278%)

Rule 189:
	 Peak_Flow = Q4
	 Prot = Q1
	 Vol = Q4
	 ->	 class = Healthy
	 (3.574% 94.628% 1787 1691 3.382%)

Rule 190:
	 EC = Q2
	 Prot = Q2
	 Fat = Q2
	 ->	 class = Healthy
	 (1.980% 94.646% 990 937 1.874%)

Rule 191:
	 Peak_Flow = Q4
	 EC = Q2
	 Prot = Q2
	 ->	 class = Healthy
	 (1.990% 94.573% 995 941 1.882%)

Rule 192:
	 Milking_Time = Q1
	 Vol = Q4
	 ->	 class = Healthy
	 (1.720% 94.535% 860 813 1.626%)

Rule 193:
	 Peak_Flow = Q3
	 Lact = Q3
	 Vol = Q3
	 ->	 class = Healthy
	 (1.854% 94.498% 927 876 1.752%)

Rule 194:
	 Milking_Time = Q2
	 EC = Q2
	 Prot = Q2
	 ->	 class = Healthy
	 (1.744% 94.495% 872 824 1.648%)

Rule 195:
	 Milking_Time = Q4
	 Prot = Q3
	 Vol = Q4
	 ->	 class = Healthy
	 (1.108% 94.404% 554 523 1.046%)

Rule 196:
	 EC = Q2
	 Lact = Q3
	 Vol = Q3
	 ->	 class = Healthy
	 (2.354% 94.393% 1177 1111 2.222%)

Rule 197:
	 Lact = Q3
	 Prot = Q1
	 Vol = Q3
	 ->	 class = Healthy
	 (2.160% 94.352% 1080 1019 2.038%)

Rule 198:
	 Peak_Flow = Q4
	 EC = Q3
	 Lact = Q1
	 Vol = Q4
	 ->	 class = Healthy
	 (1.518% 94.335% 759 716 1.432%)

Rule 199:
	 Milking_Time = Q2
	 EC = Q3
	 Lact = Q1
	 Fat = Q1
	 ->	 class = Healthy
	 (1.130% 94.336% 565 533 1.066%)

Rule 200:
	 EC = Q2
	 Fat = Q2
	 ->	 class = Healthy
	 (5.764% 94.205% 2882 2715 5.430%)

Rule 201:
	 Lact = Q3
	 Prot = Q1
	 Fat = Q2
	 ->	 class = Healthy
	 (2.276% 94.288% 1138 1073 2.146%)

Rule 202:
	 Peak_Flow = Q3
	 Lact = Q3
	 Fat = Q2
	 ->	 class = Healthy
	 (1.904% 94.223% 952 897 1.794%)

Rule 203:
	 Peak_Flow = Q4
	 EC = Q2
	 ->	 class = Healthy
	 (6.420% 94.112% 3210 3021 6.042%)

Rule 204:
	 EC = Q3
	 Lact = Q1
	 Prot = Q1
	 Fat = Q1
	 ->	 class = Healthy
	 (2.330% 93.991% 1165 1095 2.190%)

Rule 205:
	 EC = Q3
	 Prot = Q2
	 Fat = Q1
	 ->	 class = Healthy
	 (1.850% 93.730% 925 867 1.734%)

Rule 206:
	 Milking_Time = Q1
	 EC = Q2
	 Lact = Q3
	 Vol = Q2
	 ->	 class = Healthy
	 (0.950% 93.684% 475 445 0.890%)

Rule 207:
	 EC = Q3
	 Lact = Q1
	 Fat = Q1
	 ->	 class = Healthy
	 (4.192% 93.273% 2096 1955 3.910%)

Rule 208:
	 Lact = Q2
	 Prot = Q1
	 Vol = Q3
	 ->	 class = Healthy
	 (1.326% 93.062% 663 617 1.234%)

Rule 209:
	 Milking_Time = Q1
	 EC = Q2
	 Vol = Q2
	 ->	 class = Healthy
	 (1.984% 92.944% 992 922 1.844%)

Rule 210:
	 Peak_Flow = Q4
	 EC = Q3
	 Lact = Q1
	 Prot = Q1
	 ->	 class = Healthy
	 (1.392% 92.098% 696 641 1.282%)

Rule 211:
	 Peak_Flow = Q3
	 EC = Q3
	 Lact = Q1
	 Prot = Q1
	 ->	 class = Healthy
	 (1.190% 91.092% 595 542 1.084%)

Rule 212:
	 Peak_Flow = Q3
	 EC = Q3
	 Fat = Q2
	 ->	 class = Healthy
	 (1.450% 90.621% 725 657 1.314%)

Rule 213:
	 Peak_Flow = Q4
	 Milking_Time = Q3
	 EC = Q3
	 ->	 class = Healthy
	 (1.434% 90.516% 717 649 1.298%)

Rule 214:
	 EC = Q3
	 Prot = Q1
	 Fat = Q2
	 ->	 class = Healthy
	 (1.992% 89.659% 996 893 1.786%)

Rule 215:
	 Peak_Flow = Q1
	 Milking_Time = Q1
	 EC = Q4
	 Lact = Q1
	 Prot = Q4
	 Vol = Q1
	 ->	 class = Mastitis
	 (0.220% 77.273% 110 85 0.170%)

Rule 216:
	 Peak_Flow = Q1
	 Milking_Time = Q3
	 EC = Q4
	 Lact = Q1
	 Fat = Q3
	 Vol = Q1
	 ->	 class = Mastitis
	 (0.238% 73.950% 119 88 0.176%)

Rule 217:
	 Peak_Flow = Q1
	 EC = Q4
	 Lact = Q1
	 Fat = Q4
	 Vol = Q1
	 ->	 class = Mastitis
	 (0.794% 72.544% 397 288 0.576%)

Rule 218:
	 EC = Q4
	 Lact = Q1
	 Prot = Q4
	 Fat = Q4
	 Vol = Q1
	 ->	 class = Mastitis
	 (0.430% 69.302% 215 149 0.298%)

Rule 219:
	 Peak_Flow = Q1
	 EC = Q4
	 Lact = Q1
	 Prot = Q4
	 Fat = Q4
	 ->	 class = Mastitis
	 (0.338% 69.231% 169 117 0.234%)

Rule 220:
	 Milking_Time = Q3
	 EC = Q4
	 Lact = Q1
	 Prot = Q4
	 Vol = Q1
	 ->	 class = Mastitis
	 (0.310% 67.097% 155 104 0.208%)

Rule 221:
	 Milking_Time = Q1
	 EC = Q4
	 Lact = Q1
	 Prot = Q4
	 Vol = Q1
	 ->	 class = Mastitis
	 (0.516% 65.116% 258 168 0.336%)

Rule 222:
	 Peak_Flow = Q1
	 EC = Q4
	 Lact = Q1
	 Prot = Q4
	 Fat = Q3
	 ->	 class = Mastitis
	 (0.320% 65.000% 160 104 0.208%)

Rule 223:
	 Peak_Flow = Q2
	 EC = Q4
	 Lact = Q1
	 Prot = Q4
	 Fat = Q4
	 ->	 class = Mastitis
	 (0.290% 62.759% 145 91 0.182%)

Rule 224:
	 Peak_Flow = Q2
	 EC = Q4
	 Lact = Q1
	 Prot = Q4
	 Vol = Q2
	 ->	 class = Mastitis
	 (0.342% 60.234% 171 103 0.206%)


DefaultClass : 	 class = Healthy
;==================== Class and Attributes ==============

<<Class>>
 class : 
	;;0.831, 41525
	 = Healthy
	;;0.169, 8475
	 = Mastitis

<<Attributes>>
(1)  Vol{Discrete}:
	;;0.252, 12625
	 = Q1
	;;0.258, 12877
	 = Q2
	;;0.248, 12383
	 = Q3
	;;0.242, 12115
	 = Q4
(2)  Fat{Discrete}:
	;;0.254, 12716
	 = Q1
	;;0.247, 12339
	 = Q2
	;;0.274, 13677
	 = Q3
	;;0.225, 11268
	 = Q4
(3)  Prot{Discrete}:
	;;0.337, 16854
	 = Q1
	;;0.305, 15234
	 = Q2
	;;0.118, 5920
	 = Q3
	;;0.240, 11992
	 = Q4
(4)  Lact{Discrete}:
	;;0.354, 17677
	 = Q1
	;;0.156, 7813
	 = Q2
	;;0.290, 14500
	 = Q3
	;;0.200, 10010
	 = Q4
(5)  EC{Discrete}:
	;;0.308, 15388
	 = Q1
	;;0.226, 11286
	 = Q2
	;;0.226, 11319
	 = Q3
	;;0.240, 12007
	 = Q4
(6)  Milking_Time{Discrete}:
	;;0.263, 13159
	 = Q1
	;;0.243, 12141
	 = Q2
	;;0.245, 12255
	 = Q3
	;;0.249, 12445
	 = Q4
(7)  Peak_Flow{Discrete}:
	;;0.253, 12673
	 = Q1
	;;0.266, 13322
	 = Q2
	;;0.229, 11475
	 = Q3
	;;0.251, 12530
	 = Q4
