# Supplementary material for: Rule Discovery in Milk Content towards Mastitis Diagnosis: Dealing with Farm Heterogeneity over Multiple Years through Classification Based on Associations
Source: Animals (Basel). 2021 Jun 1;11(6):1638. doi: 10.3390/ani11061638 (PMC8227403; doi:10.3390/ani11061638)
Supplement: Supplementary file 1 [file animals-11-01638-s001.zip › Supplementary S3 Discovered rules of mastitis prediction in year 3.txt]

;>>Testing Start from Training Case :1   End at Case :50000
;>> Num of Test Case : 50000; Correct Prediction : 40922; Error Rate : 18.156%

;>>The Rules are generated at : MinSup:1.000%, MinConf:100.000% RuleLimit : 80000 LevelLimit : 6 

==NumTrainingCase== 50000

Rule 1:
	 Peak_Flow = Q2
	 EC = Q1
	 Lact = Q4
	 Fat = Q2
	 ->	 class = Healthy
	 (0.838% 100.000% 419 419 0.838%)

;	(Cover%  Conf%  CoverCount SupCount Sup%)

Rule 2:
	 EC = Q1
	 Lact = Q4
	 Fat = Q1
	 Vol = Q4
	 ->	 class = Healthy
	 (1.244% 99.518% 622 619 1.238%)

;	(Cover%  Conf%  CoverCount SupCount Sup%)

Rule 3:
	 EC = Q1
	 Lact = Q4
	 Prot = Q2
	 Vol = Q4
	 ->	 class = Healthy
	 (0.958% 99.582% 479 477 0.954%)

Rule 4:
	 Milking_Time = Q2
	 EC = Q1
	 Lact = Q3
	 Vol = Q4
	 ->	 class = Healthy
	 (0.896% 99.554% 448 446 0.892%)

Rule 5:
	 Peak_Flow = Q3
	 EC = Q1
	 Lact = Q3
	 Vol = Q4
	 ->	 class = Healthy
	 (0.846% 99.527% 423 421 0.842%)

Rule 6:
	 Lact = Q4
	 Prot = Q3
	 Vol = Q4
	 ->	 class = Healthy
	 (0.824% 99.515% 412 410 0.820%)

Rule 7:
	 EC = Q1
	 Lact = Q3
	 Fat = Q1
	 Vol = Q4
	 ->	 class = Healthy
	 (1.778% 99.325% 889 883 1.766%)

Rule 8:
	 Lact = Q4
	 Prot = Q2
	 Vol = Q4
	 ->	 class = Healthy
	 (1.116% 99.283% 558 554 1.108%)

Rule 9:
	 EC = Q1
	 Lact = Q3
	 Prot = Q1
	 Fat = Q1
	 ->	 class = Healthy
	 (0.840% 99.286% 420 417 0.834%)

Rule 10:
	 Milking_Time = Q4
	 EC = Q1
	 Prot = Q2
	 Fat = Q1
	 ->	 class = Healthy
	 (0.824% 99.272% 412 409 0.818%)

Rule 11:
	 EC = Q1
	 Fat = Q1
	 Vol = Q4
	 ->	 class = Healthy
	 (3.718% 99.193% 1859 1844 3.688%)

Rule 12:
	 Peak_Flow = Q3
	 EC = Q1
	 Fat = Q1
	 ->	 class = Healthy
	 (1.650% 99.152% 825 818 1.636%)

Rule 13:
	 Milking_Time = Q4
	 EC = Q1
	 Lact = Q3
	 Fat = Q1
	 ->	 class = Healthy
	 (0.966% 99.172% 483 479 0.958%)

Rule 14:
	 EC = Q1
	 Lact = Q4
	 Prot = Q2
	 Fat = Q1
	 ->	 class = Healthy
	 (0.928% 99.138% 464 460 0.920%)

Rule 15:
	 Milking_Time = Q3
	 EC = Q1
	 Fat = Q1
	 ->	 class = Healthy
	 (1.764% 98.980% 882 873 1.746%)

Rule 16:
	 EC = Q1
	 Lact = Q4
	 Fat = Q2
	 Vol = Q3
	 ->	 class = Healthy
	 (0.990% 98.990% 495 490 0.980%)

Rule 17:
	 Peak_Flow = Q4
	 EC = Q1
	 Prot = Q2
	 Vol = Q4
	 ->	 class = Healthy
	 (0.968% 98.967% 484 479 0.958%)

Rule 18:
	 EC = Q1
	 Lact = Q4
	 Vol = Q4
	 ->	 class = Healthy
	 (3.012% 98.805% 1506 1488 2.976%)

Rule 19:
	 EC = Q1
	 Lact = Q4
	 Fat = Q1
	 ->	 class = Healthy
	 (2.842% 98.804% 1421 1404 2.808%)

Rule 20:
	 Peak_Flow = Q3
	 EC = Q1
	 Vol = Q4
	 ->	 class = Healthy
	 (1.816% 98.899% 908 898 1.796%)

Rule 21:
	 Peak_Flow = Q2
	 EC = Q1
	 Fat = Q2
	 ->	 class = Healthy
	 (1.574% 98.856% 787 778 1.556%)

Rule 22:
	 Peak_Flow = Q2
	 EC = Q1
	 Vol = Q4
	 ->	 class = Healthy
	 (1.570% 98.854% 785 776 1.552%)

Rule 23:
	 Peak_Flow = Q3
	 Milking_Time = Q4
	 EC = Q1
	 ->	 class = Healthy
	 (1.360% 98.824% 680 672 1.344%)

Rule 24:
	 EC = Q1
	 Lact = Q3
	 Prot = Q3
	 Vol = Q4
	 ->	 class = Healthy
	 (0.856% 98.832% 428 423 0.846%)

Rule 25:
	 EC = Q1
	 Prot = Q2
	 Fat = Q1
	 ->	 class = Healthy
	 (2.564% 98.752% 1282 1266 2.532%)

Rule 26:
	 Milking_Time = Q4
	 EC = Q1
	 Fat = Q1
	 ->	 class = Healthy
	 (2.132% 98.780% 1066 1053 2.106%)

Rule 27:
	 EC = Q1
	 Prot = Q1
	 Fat = Q1
	 ->	 class = Healthy
	 (1.866% 98.714% 933 921 1.842%)

Rule 28:
	 Peak_Flow = Q4
	 EC = Q1
	 Lact = Q3
	 Vol = Q4
	 ->	 class = Healthy
	 (1.164% 98.797% 582 575 1.150%)

Rule 29:
	 EC = Q1
	 Lact = Q3
	 Fat = Q2
	 Vol = Q4
	 ->	 class = Healthy
	 (0.828% 98.792% 414 409 0.818%)

Rule 30:
	 Milking_Time = Q2
	 EC = Q1
	 Vol = Q4
	 ->	 class = Healthy
	 (1.886% 98.621% 943 930 1.860%)

Rule 31:
	 Milking_Time = Q4
	 EC = Q1
	 Lact = Q4
	 Prot = Q2
	 ->	 class = Healthy
	 (0.922% 98.698% 461 455 0.910%)

Rule 32:
	 Peak_Flow = Q3
	 Lact = Q4
	 Fat = Q1
	 ->	 class = Healthy
	 (0.858% 98.601% 429 423 0.846%)

Rule 33:
	 EC = Q1
	 Lact = Q4
	 Fat = Q2
	 ->	 class = Healthy
	 (3.176% 98.552% 1588 1565 3.130%)

Rule 34:
	 EC = Q1
	 Fat = Q2
	 Vol = Q4
	 ->	 class = Healthy
	 (1.952% 98.566% 976 962 1.924%)

Rule 35:
	 EC = Q1
	 Fat = Q1
	 ->	 class = Healthy
	 (7.002% 98.486% 3501 3448 6.896%)

Rule 36:
	 EC = Q1
	 Prot = Q2
	 Vol = Q4
	 ->	 class = Healthy
	 (2.824% 98.442% 1412 1390 2.780%)

Rule 37:
	 Peak_Flow = Q2
	 EC = Q1
	 Lact = Q4
	 Vol = Q3
	 ->	 class = Healthy
	 (1.010% 98.416% 505 497 0.994%)

Rule 38:
	 Peak_Flow = Q2
	 EC = Q1
	 Lact = Q4
	 Prot = Q2
	 ->	 class = Healthy
	 (1.072% 98.321% 536 527 1.054%)

Rule 39:
	 Lact = Q4
	 Fat = Q2
	 Vol = Q4
	 ->	 class = Healthy
	 (0.962% 98.337% 481 473 0.946%)

Rule 40:
	 Milking_Time = Q3
	 Lact = Q4
	 Vol = Q4
	 ->	 class = Healthy
	 (0.962% 98.337% 481 473 0.946%)

Rule 41:
	 Peak_Flow = Q2
	 Milking_Time = Q4
	 EC = Q1
	 Lact = Q4
	 ->	 class = Healthy
	 (0.850% 98.353% 425 418 0.836%)

Rule 42:
	 EC = Q2
	 Lact = Q2
	 Prot = Q2
	 Fat = Q1
	 Vol = Q4
	 ->	 class = Healthy
	 (0.838% 98.329% 419 412 0.824%)

Rule 43:
	 Lact = Q4
	 Prot = Q2
	 Fat = Q1
	 ->	 class = Healthy
	 (1.174% 98.126% 587 576 1.152%)

Rule 44:
	 EC = Q1
	 Lact = Q3
	 Vol = Q4
	 ->	 class = Healthy
	 (3.444% 98.084% 1722 1689 3.378%)

Rule 45:
	 EC = Q1
	 Prot = Q2
	 Fat = Q2
	 ->	 class = Healthy
	 (2.072% 98.070% 1036 1016 2.032%)

Rule 46:
	 Milking_Time = Q3
	 EC = Q1
	 Fat = Q2
	 ->	 class = Healthy
	 (1.560% 98.077% 780 765 1.530%)

Rule 47:
	 Milking_Time = Q2
	 EC = Q1
	 Lact = Q4
	 Fat = Q3
	 ->	 class = Healthy
	 (0.828% 98.068% 414 406 0.812%)

Rule 48:
	 Milking_Time = Q2
	 EC = Q1
	 Lact = Q4
	 Vol = Q3
	 ->	 class = Healthy
	 (1.164% 97.938% 582 570 1.140%)

Rule 49:
	 Peak_Flow = Q4
	 EC = Q1
	 Lact = Q4
	 Prot = Q2
	 ->	 class = Healthy
	 (0.980% 97.959% 490 480 0.960%)

Rule 50:
	 Peak_Flow = Q1
	 EC = Q1
	 Lact = Q4
	 Fat = Q3
	 ->	 class = Healthy
	 (0.884% 97.964% 442 433 0.866%)

Rule 51:
	 EC = Q1
	 Lact = Q4
	 Prot = Q2
	 Vol = Q3
	 ->	 class = Healthy
	 (1.110% 97.838% 555 543 1.086%)

Rule 52:
	 Milking_Time = Q3
	 Lact = Q4
	 Fat = Q1
	 ->	 class = Healthy
	 (0.952% 97.899% 476 466 0.932%)

Rule 53:
	 Milking_Time = Q3
	 EC = Q1
	 Lact = Q4
	 Vol = Q2
	 ->	 class = Healthy
	 (1.096% 97.628% 548 535 1.070%)

Rule 54:
	 EC = Q1
	 Lact = Q4
	 Prot = Q2
	 Fat = Q3
	 ->	 class = Healthy
	 (1.034% 97.679% 517 505 1.010%)

Rule 55:
	 Milking_Time = Q3
	 EC = Q1
	 Lact = Q4
	 Prot = Q3
	 ->	 class = Healthy
	 (1.030% 97.670% 515 503 1.006%)

Rule 56:
	 Milking_Time = Q2
	 EC = Q1
	 Lact = Q4
	 Prot = Q3
	 ->	 class = Healthy
	 (0.942% 97.665% 471 460 0.920%)

Rule 57:
	 Peak_Flow = Q4
	 EC = Q1
	 Lact = Q3
	 Prot = Q2
	 ->	 class = Healthy
	 (0.862% 97.680% 431 421 0.842%)

Rule 58:
	 Milking_Time = Q2
	 EC = Q1
	 Lact = Q3
	 Prot = Q2
	 ->	 class = Healthy
	 (0.852% 97.653% 426 416 0.832%)

Rule 59:
	 Peak_Flow = Q3
	 EC = Q1
	 Lact = Q3
	 Prot = Q2
	 ->	 class = Healthy
	 (0.836% 97.608% 418 408 0.816%)

Rule 60:
	 EC = Q1
	 Fat = Q2
	 ->	 class = Healthy
	 (6.194% 97.546% 3097 3021 6.042%)

Rule 61:
	 Milking_Time = Q4
	 EC = Q1
	 Lact = Q4
	 ->	 class = Healthy
	 (2.996% 97.597% 1498 1462 2.924%)

Rule 62:
	 Milking_Time = Q4
	 EC = Q1
	 Prot = Q3
	 ->	 class = Healthy
	 (1.706% 97.538% 853 832 1.664%)

Rule 63:
	 Peak_Flow = Q4
	 EC = Q1
	 Prot = Q1
	 ->	 class = Healthy
	 (1.702% 97.532% 851 830 1.660%)

Rule 64:
	 EC = Q1
	 Lact = Q4
	 Prot = Q3
	 Vol = Q2
	 ->	 class = Healthy
	 (1.152% 97.569% 576 562 1.124%)

Rule 65:
	 Peak_Flow = Q2
	 EC = Q1
	 Prot = Q2
	 ->	 class = Healthy
	 (2.012% 97.416% 1006 980 1.960%)

Rule 66:
	 Peak_Flow = Q2
	 Milking_Time = Q4
	 EC = Q1
	 ->	 class = Healthy
	 (1.798% 97.442% 899 876 1.752%)

Rule 67:
	 Peak_Flow = Q2
	 EC = Q1
	 Vol = Q3
	 ->	 class = Healthy
	 (1.776% 97.410% 888 865 1.730%)

Rule 68:
	 Peak_Flow = Q1
	 Lact = Q4
	 Fat = Q2
	 ->	 class = Healthy
	 (1.014% 97.436% 507 494 0.988%)

Rule 69:
	 EC = Q1
	 Lact = Q4
	 Prot = Q2
	 ->	 class = Healthy
	 (4.110% 97.324% 2055 2000 4.000%)

Rule 70:
	 Peak_Flow = Q2
	 EC = Q1
	 Lact = Q4
	 Vol = Q2
	 ->	 class = Healthy
	 (1.124% 97.331% 562 547 1.094%)

Rule 71:
	 Milking_Time = Q3
	 EC = Q2
	 Fat = Q1
	 Vol = Q4
	 ->	 class = Healthy
	 (1.058% 97.354% 529 515 1.030%)

Rule 72:
	 Lact = Q4
	 Prot = Q3
	 Fat = Q1
	 ->	 class = Healthy
	 (0.974% 97.331% 487 474 0.948%)

Rule 73:
	 Peak_Flow = Q4
	 EC = Q2
	 Prot = Q2
	 Fat = Q1
	 ->	 class = Healthy
	 (0.896% 97.321% 448 436 0.872%)

Rule 74:
	 EC = Q1
	 Lact = Q4
	 Vol = Q3
	 ->	 class = Healthy
	 (3.712% 97.252% 1856 1805 3.610%)

Rule 75:
	 Lact = Q3
	 Fat = Q1
	 Vol = Q4
	 ->	 class = Healthy
	 (3.074% 97.267% 1537 1495 2.990%)

Rule 76:
	 Peak_Flow = Q3
	 EC = Q1
	 Prot = Q2
	 ->	 class = Healthy
	 (2.056% 97.276% 1028 1000 2.000%)

Rule 77:
	 EC = Q2
	 Prot = Q2
	 Fat = Q1
	 Vol = Q4
	 ->	 class = Healthy
	 (1.576% 97.208% 788 766 1.532%)

Rule 78:
	 Peak_Flow = Q4
	 Milking_Time = Q3
	 EC = Q1
	 ->	 class = Healthy
	 (1.510% 97.219% 755 734 1.468%)

Rule 79:
	 Milking_Time = Q4
	 Lact = Q4
	 Fat = Q1
	 ->	 class = Healthy
	 (1.012% 97.233% 506 492 0.984%)

Rule 80:
	 Milking_Time = Q4
	 EC = Q1
	 Prot = Q2
	 ->	 class = Healthy
	 (2.180% 97.156% 1090 1059 2.118%)

Rule 81:
	 Peak_Flow = Q4
	 Lact = Q3
	 Prot = Q2
	 Vol = Q4
	 ->	 class = Healthy
	 (0.916% 97.162% 458 445 0.890%)

Rule 82:
	 Milking_Time = Q4
	 EC = Q1
	 Vol = Q1
	 ->	 class = Healthy
	 (0.908% 97.137% 454 441 0.882%)

Rule 83:
	 Milking_Time = Q2
	 Lact = Q3
	 Vol = Q4
	 ->	 class = Healthy
	 (1.802% 97.003% 901 874 1.748%)

Rule 84:
	 Milking_Time = Q4
	 EC = Q1
	 Fat = Q3
	 ->	 class = Healthy
	 (1.298% 97.072% 649 630 1.260%)

Rule 85:
	 Milking_Time = Q1
	 Lact = Q4
	 Vol = Q3
	 ->	 class = Healthy
	 (1.068% 97.004% 534 518 1.036%)

Rule 86:
	 Peak_Flow = Q4
	 EC = Q2
	 Prot = Q2
	 Vol = Q4
	 ->	 class = Healthy
	 (1.022% 97.065% 511 496 0.992%)

Rule 87:
	 Peak_Flow = Q1
	 EC = Q1
	 Lact = Q4
	 Vol = Q2
	 ->	 class = Healthy
	 (0.954% 97.065% 477 463 0.926%)

Rule 88:
	 EC = Q1
	 Lact = Q4
	 Fat = Q3
	 ->	 class = Healthy
	 (3.502% 96.916% 1751 1697 3.394%)

Rule 89:
	 Peak_Flow = Q4
	 EC = Q1
	 Lact = Q4
	 ->	 class = Healthy
	 (3.176% 96.977% 1588 1540 3.080%)

Rule 90:
	 Peak_Flow = Q3
	 Lact = Q3
	 Vol = Q4
	 ->	 class = Healthy
	 (1.684% 96.912% 842 816 1.632%)

Rule 91:
	 Milking_Time = Q1
	 EC = Q1
	 Lact = Q4
	 Vol = Q2
	 ->	 class = Healthy
	 (1.506% 96.946% 753 730 1.460%)

Rule 92:
	 Peak_Flow = Q2
	 EC = Q1
	 Lact = Q4
	 ->	 class = Healthy
	 (3.772% 96.872% 1886 1827 3.654%)

Rule 93:
	 Milking_Time = Q2
	 EC = Q1
	 Lact = Q4
	 ->	 class = Healthy
	 (3.218% 96.830% 1609 1558 3.116%)

Rule 94:
	 EC = Q1
	 Lact = Q4
	 Prot = Q1
	 ->	 class = Healthy
	 (2.798% 96.855% 1399 1355 2.710%)

Rule 95:
	 Peak_Flow = Q3
	 EC = Q1
	 Lact = Q3
	 ->	 class = Healthy
	 (2.344% 96.843% 1172 1135 2.270%)

Rule 96:
	 EC = Q2
	 Lact = Q2
	 Fat = Q1
	 Vol = Q4
	 ->	 class = Healthy
	 (2.048% 96.875% 1024 992 1.984%)

Rule 97:
	 EC = Q2
	 Lact = Q2
	 Prot = Q2
	 Fat = Q1
	 ->	 class = Healthy
	 (1.406% 96.871% 703 681 1.362%)

Rule 98:
	 Lact = Q4
	 Fat = Q2
	 Vol = Q3
	 ->	 class = Healthy
	 (1.400% 96.857% 700 678 1.356%)

Rule 99:
	 Peak_Flow = Q2
	 EC = Q1
	 Prot = Q1
	 ->	 class = Healthy
	 (1.214% 96.870% 607 588 1.176%)

Rule 100:
	 Milking_Time = Q3
	 Lact = Q4
	 Fat = Q2
	 ->	 class = Healthy
	 (1.198% 96.828% 599 580 1.160%)

Rule 101:
	 Peak_Flow = Q4
	 EC = Q2
	 Lact = Q3
	 Vol = Q4
	 ->	 class = Healthy
	 (0.938% 96.802% 469 454 0.908%)

Rule 102:
	 Peak_Flow = Q2
	 Milking_Time = Q3
	 EC = Q1
	 ->	 class = Healthy
	 (1.638% 96.703% 819 792 1.584%)

Rule 103:
	 Lact = Q4
	 Prot = Q2
	 Fat = Q2
	 ->	 class = Healthy
	 (1.468% 96.730% 734 710 1.420%)

Rule 104:
	 Peak_Flow = Q3
	 EC = Q2
	 Fat = Q1
	 Vol = Q4
	 ->	 class = Healthy
	 (1.038% 96.724% 519 502 1.004%)

Rule 105:
	 Lact = Q4
	 Fat = Q1
	 ->	 class = Healthy
	 (3.784% 96.670% 1892 1829 3.658%)

Rule 106:
	 Milking_Time = Q3
	 EC = Q1
	 Lact = Q4
	 ->	 class = Healthy
	 (3.542% 96.612% 1771 1711 3.422%)

Rule 107:
	 EC = Q1
	 Lact = Q3
	 Prot = Q1
	 ->	 class = Healthy
	 (2.214% 96.658% 1107 1070 2.140%)

Rule 108:
	 Peak_Flow = Q2
	 Lact = Q4
	 Vol = Q3
	 ->	 class = Healthy
	 (1.318% 96.662% 659 637 1.274%)

Rule 109:
	 Peak_Flow = Q4
	 Lact = Q4
	 Fat = Q2
	 ->	 class = Healthy
	 (1.264% 96.677% 632 611 1.222%)

Rule 110:
	 EC = Q2
	 Lact = Q3
	 Prot = Q2
	 Fat = Q2
	 ->	 class = Healthy
	 (1.082% 96.673% 541 523 1.046%)

Rule 111:
	 Milking_Time = Q4
	 Lact = Q4
	 Fat = Q2
	 ->	 class = Healthy
	 (0.952% 96.639% 476 460 0.920%)

Rule 112:
	 Peak_Flow = Q2
	 EC = Q1
	 Lact = Q3
	 ->	 class = Healthy
	 (2.344% 96.502% 1172 1131 2.262%)

Rule 113:
	 Peak_Flow = Q2
	 EC = Q1
	 Prot = Q3
	 ->	 class = Healthy
	 (2.058% 96.501% 1029 993 1.986%)

Rule 114:
	 Milking_Time = Q4
	 EC = Q2
	 Prot = Q2
	 Fat = Q1
	 ->	 class = Healthy
	 (0.940% 96.596% 470 454 0.908%)

Rule 115:
	 Peak_Flow = Q3
	 Lact = Q4
	 Prot = Q1
	 ->	 class = Healthy
	 (0.936% 96.581% 468 452 0.904%)

Rule 116:
	 Milking_Time = Q3
	 Lact = Q2
	 Fat = Q1
	 Vol = Q4
	 ->	 class = Healthy
	 (0.966% 96.480% 483 466 0.932%)

Rule 117:
	 EC = Q1
	 Prot = Q2
	 ->	 class = Healthy
	 (8.380% 96.396% 4190 4039 8.078%)

Rule 118:
	 Lact = Q3
	 Prot = Q2
	 Vol = Q4
	 ->	 class = Healthy
	 (2.632% 96.353% 1316 1268 2.536%)

Rule 119:
	 Peak_Flow = Q4
	 Lact = Q3
	 Vol = Q4
	 ->	 class = Healthy
	 (2.450% 96.327% 1225 1180 2.360%)

Rule 120:
	 Lact = Q3
	 Fat = Q2
	 Vol = Q4
	 ->	 class = Healthy
	 (1.838% 96.300% 919 885 1.770%)

Rule 121:
	 Milking_Time = Q2
	 EC = Q1
	 Fat = Q3
	 ->	 class = Healthy
	 (1.492% 96.381% 746 719 1.438%)

Rule 122:
	 Peak_Flow = Q4
	 EC = Q1
	 ->	 class = Healthy
	 (6.304% 96.256% 3152 3034 6.068%)

Rule 123:
	 EC = Q2
	 Fat = Q1
	 Vol = Q4
	 ->	 class = Healthy
	 (3.936% 96.291% 1968 1895 3.790%)

Rule 124:
	 EC = Q2
	 Lact = Q3
	 Vol = Q4
	 ->	 class = Healthy
	 (2.540% 96.220% 1270 1222 2.444%)

Rule 125:
	 Peak_Flow = Q3
	 Lact = Q3
	 Fat = Q1
	 ->	 class = Healthy
	 (1.718% 96.275% 859 827 1.654%)

Rule 126:
	 Lact = Q2
	 Prot = Q2
	 Fat = Q1
	 Vol = Q4
	 ->	 class = Healthy
	 (1.558% 96.277% 779 750 1.500%)

Rule 127:
	 Peak_Flow = Q3
	 EC = Q2
	 Prot = Q2
	 Vol = Q4
	 ->	 class = Healthy
	 (0.864% 96.296% 432 416 0.832%)

Rule 128:
	 Peak_Flow = Q4
	 EC = Q2
	 Fat = Q1
	 ->	 class = Healthy
	 (2.514% 96.102% 1257 1208 2.416%)

Rule 129:
	 Lact = Q4
	 Prot = Q2
	 Vol = Q3
	 ->	 class = Healthy
	 (1.542% 96.109% 771 741 1.482%)

Rule 130:
	 Milking_Time = Q1
	 EC = Q2
	 Fat = Q1
	 ->	 class = Healthy
	 (1.360% 96.176% 680 654 1.308%)

Rule 131:
	 Milking_Time = Q1
	 EC = Q1
	 Vol = Q2
	 ->	 class = Healthy
	 (2.358% 96.098% 1179 1133 2.266%)

Rule 132:
	 Peak_Flow = Q4
	 Lact = Q4
	 Prot = Q2
	 ->	 class = Healthy
	 (1.354% 96.012% 677 650 1.300%)

Rule 133:
	 Lact = Q3
	 Vol = Q4
	 ->	 class = Healthy
	 (6.762% 95.978% 3381 3245 6.490%)

Rule 134:
	 EC = Q2
	 Prot = Q2
	 Fat = Q1
	 ->	 class = Healthy
	 (2.858% 95.941% 1429 1371 2.742%)

Rule 135:
	 Peak_Flow = Q3
	 EC = Q2
	 Vol = Q4
	 ->	 class = Healthy
	 (2.032% 95.965% 1016 975 1.950%)

Rule 136:
	 Milking_Time = Q3
	 EC = Q1
	 Vol = Q2
	 ->	 class = Healthy
	 (1.692% 95.981% 846 812 1.624%)

Rule 137:
	 EC = Q2
	 Lact = Q2
	 Fat = Q1
	 ->	 class = Healthy
	 (3.526% 95.746% 1763 1688 3.376%)

Rule 138:
	 Peak_Flow = Q4
	 EC = Q2
	 Lact = Q2
	 Vol = Q4
	 ->	 class = Healthy
	 (1.458% 95.748% 729 698 1.396%)

Rule 139:
	 EC = Q2
	 Prot = Q3
	 Fat = Q1
	 ->	 class = Healthy
	 (1.396% 95.702% 698 668 1.336%)

Rule 140:
	 Milking_Time = Q3
	 EC = Q2
	 Lact = Q2
	 Vol = Q4
	 ->	 class = Healthy
	 (1.030% 95.728% 515 493 0.986%)

Rule 141:
	 Lact = Q3
	 Prot = Q2
	 Fat = Q1
	 ->	 class = Healthy
	 (2.504% 95.527% 1252 1196 2.392%)

Rule 142:
	 Milking_Time = Q4
	 EC = Q2
	 Fat = Q1
	 ->	 class = Healthy
	 (2.322% 95.521% 1161 1109 2.218%)

Rule 143:
	 Lact = Q3
	 Prot = Q3
	 Fat = Q1
	 ->	 class = Healthy
	 (1.444% 95.568% 722 690 1.380%)

Rule 144:
	 Peak_Flow = Q3
	 Lact = Q2
	 Fat = Q1
	 Vol = Q4
	 ->	 class = Healthy
	 (0.966% 95.445% 483 461 0.922%)

Rule 145:
	 Peak_Flow = Q4
	 Milking_Time = Q3
	 Lact = Q4
	 ->	 class = Healthy
	 (1.194% 95.310% 597 569 1.138%)

Rule 146:
	 EC = Q2
	 Fat = Q1
	 ->	 class = Healthy
	 (7.540% 95.252% 3770 3591 7.182%)

Rule 147:
	 EC = Q2
	 Prot = Q2
	 Vol = Q4
	 ->	 class = Healthy
	 (3.068% 95.241% 1534 1461 2.922%)

Rule 148:
	 Lact = Q4
	 Prot = Q2
	 Fat = Q3
	 ->	 class = Healthy
	 (1.542% 95.201% 771 734 1.468%)

Rule 149:
	 EC = Q2
	 Prot = Q3
	 Vol = Q4
	 ->	 class = Healthy
	 (1.512% 95.106% 756 719 1.438%)

Rule 150:
	 Milking_Time = Q1
	 EC = Q2
	 Vol = Q3
	 ->	 class = Healthy
	 (1.276% 95.141% 638 607 1.214%)

Rule 151:
	 EC = Q2
	 Lact = Q2
	 Vol = Q4
	 ->	 class = Healthy
	 (3.774% 95.019% 1887 1793 3.586%)

Rule 152:
	 Peak_Flow = Q4
	 Prot = Q2
	 Fat = Q1
	 Vol = Q4
	 ->	 class = Healthy
	 (1.684% 95.012% 842 800 1.600%)

Rule 153:
	 EC = Q2
	 Lact = Q3
	 Fat = Q2
	 ->	 class = Healthy
	 (2.838% 94.996% 1419 1348 2.696%)

Rule 154:
	 Milking_Time = Q2
	 EC = Q2
	 Vol = Q4
	 ->	 class = Healthy
	 (2.022% 94.955% 1011 960 1.920%)

Rule 155:
	 Peak_Flow = Q4
	 EC = Q2
	 Prot = Q2
	 ->	 class = Healthy
	 (2.426% 94.724% 1213 1149 2.298%)

Rule 156:
	 Milking_Time = Q3
	 Lact = Q4
	 Prot = Q3
	 ->	 class = Healthy
	 (1.484% 94.744% 742 703 1.406%)

Rule 157:
	 Peak_Flow = Q3
	 Prot = Q2
	 Fat = Q1
	 Vol = Q4
	 ->	 class = Healthy
	 (1.246% 94.703% 623 590 1.180%)

Rule 158:
	 Peak_Flow = Q4
	 Lact = Q2
	 Prot = Q2
	 Vol = Q4
	 ->	 class = Healthy
	 (1.038% 94.605% 519 491 0.982%)

Rule 159:
	 Milking_Time = Q3
	 EC = Q2
	 Lact = Q3
	 Prot = Q2
	 ->	 class = Healthy
	 (0.900% 94.667% 450 426 0.852%)

Rule 160:
	 Milking_Time = Q3
	 Lact = Q4
	 Vol = Q2
	 ->	 class = Healthy
	 (1.760% 94.432% 880 831 1.662%)

Rule 161:
	 Peak_Flow = Q4
	 Lact = Q4
	 Fat = Q3
	 ->	 class = Healthy
	 (1.122% 94.474% 561 530 1.060%)

Rule 162:
	 Peak_Flow = Q3
	 EC = Q2
	 Lact = Q3
	 Prot = Q2
	 ->	 class = Healthy
	 (1.010% 94.455% 505 477 0.954%)

Rule 163:
	 EC = Q2
	 Fat = Q2
	 Vol = Q3
	 ->	 class = Healthy
	 (2.000% 94.300% 1000 943 1.886%)

Rule 164:
	 Peak_Flow = Q4
	 Milking_Time = Q3
	 Vol = Q4
	 ->	 class = Healthy
	 (1.618% 94.314% 809 763 1.526%)

Rule 165:
	 Lact = Q4
	 Prot = Q3
	 Fat = Q3
	 ->	 class = Healthy
	 (1.510% 94.305% 755 712 1.424%)

Rule 166:
	 Lact = Q3
	 Prot = Q2
	 Fat = Q2
	 ->	 class = Healthy
	 (2.458% 94.223% 1229 1158 2.316%)

Rule 167:
	 Peak_Flow = Q4
	 Milking_Time = Q4
	 EC = Q2
	 ->	 class = Healthy
	 (1.454% 94.223% 727 685 1.370%)

Rule 168:
	 Lact = Q2
	 Fat = Q1
	 Vol = Q4
	 ->	 class = Healthy
	 (3.714% 94.184% 1857 1749 3.498%)

Rule 169:
	 Peak_Flow = Q4
	 EC = Q2
	 Lact = Q3
	 ->	 class = Healthy
	 (2.790% 94.122% 1395 1313 2.626%)

Rule 170:
	 EC = Q2
	 Prot = Q2
	 Fat = Q2
	 ->	 class = Healthy
	 (2.696% 94.139% 1348 1269 2.538%)

Rule 171:
	 Peak_Flow = Q3
	 EC = Q2
	 Prot = Q1
	 ->	 class = Healthy
	 (1.806% 94.020% 903 849 1.698%)

Rule 172:
	 Peak_Flow = Q4
	 EC = Q2
	 Fat = Q2
	 ->	 class = Healthy
	 (2.120% 93.962% 1060 996 1.992%)

Rule 173:
	 Milking_Time = Q3
	 EC = Q2
	 Lact = Q2
	 Prot = Q2
	 ->	 class = Healthy
	 (0.888% 93.919% 444 417 0.834%)

Rule 174:
	 EC = Q2
	 Lact = Q3
	 Prot = Q2
	 ->	 class = Healthy
	 (3.588% 93.813% 1794 1683 3.366%)

Rule 175:
	 Peak_Flow = Q3
	 EC = Q2
	 Vol = Q3
	 ->	 class = Healthy
	 (1.784% 93.722% 892 836 1.672%)

Rule 176:
	 Peak_Flow = Q4
	 Lact = Q2
	 Prot = Q2
	 Fat = Q1
	 ->	 class = Healthy
	 (0.986% 93.712% 493 462 0.924%)

Rule 177:
	 Peak_Flow = Q4
	 Fat = Q1
	 Vol = Q4
	 ->	 class = Healthy
	 (4.508% 93.434% 2254 2106 4.212%)

Rule 178:
	 Peak_Flow = Q3
	 Fat = Q1
	 Vol = Q4
	 ->	 class = Healthy
	 (3.158% 93.477% 1579 1476 2.952%)

Rule 179:
	 Milking_Time = Q1
	 EC = Q2
	 Lact = Q3
	 Vol = Q2
	 ->	 class = Healthy
	 (1.004% 93.426% 502 469 0.938%)

Rule 180:
	 Peak_Flow = Q3
	 Milking_Time = Q3
	 EC = Q2
	 ->	 class = Healthy
	 (1.738% 93.326% 869 811 1.622%)

Rule 181:
	 Lact = Q3
	 Prot = Q1
	 Fat = Q2
	 ->	 class = Healthy
	 (1.628% 93.366% 814 760 1.520%)

Rule 182:
	 Peak_Flow = Q4
	 EC = Q2
	 Lact = Q2
	 ->	 class = Healthy
	 (2.770% 93.285% 1385 1292 2.584%)

Rule 183:
	 Milking_Time = Q1
	 Lact = Q3
	 Fat = Q2
	 ->	 class = Healthy
	 (1.800% 93.222% 900 839 1.678%)

Rule 184:
	 Peak_Flow = Q4
	 Prot = Q3
	 Vol = Q4
	 ->	 class = Healthy
	 (1.540% 93.247% 770 718 1.436%)

Rule 185:
	 Peak_Flow = Q3
	 Prot = Q3
	 Vol = Q4
	 ->	 class = Healthy
	 (1.118% 93.202% 559 521 1.042%)

Rule 186:
	 Milking_Time = Q2
	 EC = Q2
	 Prot = Q1
	 ->	 class = Healthy
	 (1.716% 93.124% 858 799 1.598%)

Rule 187:
	 EC = Q2
	 Fat = Q2
	 ->	 class = Healthy
	 (7.140% 93.081% 3570 3323 6.646%)

Rule 188:
	 Peak_Flow = Q3
	 Lact = Q2
	 Vol = Q4
	 ->	 class = Healthy
	 (1.824% 93.092% 912 849 1.698%)

Rule 189:
	 Peak_Flow = Q4
	 Milking_Time = Q2
	 Prot = Q2
	 Fat = Q1
	 ->	 class = Healthy
	 (0.898% 93.096% 449 418 0.836%)

Rule 190:
	 Lact = Q3
	 Fat = Q2
	 Vol = Q3
	 ->	 class = Healthy
	 (1.902% 92.955% 951 884 1.768%)

Rule 191:
	 EC = Q2
	 Prot = Q3
	 Vol = Q3
	 ->	 class = Healthy
	 (1.610% 92.919% 805 748 1.496%)

Rule 192:
	 Milking_Time = Q2
	 Prot = Q3
	 Vol = Q4
	 ->	 class = Healthy
	 (1.192% 92.953% 596 554 1.108%)

Rule 193:
	 EC = Q2
	 Lact = Q3
	 Vol = Q3
	 ->	 class = Healthy
	 (2.914% 92.793% 1457 1352 2.704%)

Rule 194:
	 EC = Q2
	 Prot = Q2
	 Vol = Q3
	 ->	 class = Healthy
	 (2.442% 92.711% 1221 1132 2.264%)

Rule 195:
	 Peak_Flow = Q3
	 EC = Q2
	 Lact = Q2
	 ->	 class = Healthy
	 (2.428% 92.751% 1214 1126 2.252%)

Rule 196:
	 Milking_Time = Q3
	 EC = Q2
	 Lact = Q3
	 ->	 class = Healthy
	 (2.594% 92.598% 1297 1201 2.402%)

Rule 197:
	 EC = Q2
	 Lact = Q2
	 Prot = Q1
	 ->	 class = Healthy
	 (2.940% 92.449% 1470 1359 2.718%)

Rule 198:
	 Milking_Time = Q2
	 Lact = Q2
	 Vol = Q4
	 ->	 class = Healthy
	 (1.924% 92.412% 962 889 1.778%)

Rule 199:
	 Milking_Time = Q3
	 Lact = Q2
	 Fat = Q1
	 ->	 class = Healthy
	 (1.930% 92.332% 965 891 1.782%)

Rule 200:
	 Peak_Flow = Q4
	 Lact = Q2
	 Fat = Q1
	 ->	 class = Healthy
	 (2.552% 91.850% 1276 1172 2.344%)

Rule 201:
	 EC = Q2
	 Lact = Q2
	 Prot = Q3
	 ->	 class = Healthy
	 (1.948% 91.786% 974 894 1.788%)

Rule 202:
	 Peak_Flow = Q1
	 Lact = Q2
	 Fat = Q1
	 ->	 class = Healthy
	 (1.436% 91.643% 718 658 1.316%)

Rule 203:
	 Peak_Flow = Q3
	 EC = Q3
	 Fat = Q1
	 ->	 class = Healthy
	 (1.838% 91.404% 919 840 1.680%)

Rule 204:
	 Lact = Q2
	 Prot = Q1
	 Fat = Q1
	 ->	 class = Healthy
	 (2.608% 91.334% 1304 1191 2.382%)

Rule 205:
	 Peak_Flow = Q3
	 Milking_Time = Q1
	 Vol = Q3
	 ->	 class = Healthy
	 (1.062% 91.149% 531 484 0.968%)

Rule 206:
	 Milking_Time = Q3
	 EC = Q2
	 Prot = Q3
	 ->	 class = Healthy
	 (1.624% 91.010% 812 739 1.478%)

Rule 207:
	 Peak_Flow = Q1
	 Milking_Time = Q2
	 EC = Q4
	 Lact = Q1
	 Fat = Q4
	 ->	 class = Mastitis
	 (0.324% 79.630% 162 129 0.258%)

Rule 208:
	 Peak_Flow = Q1
	 EC = Q4
	 Lact = Q1
	 Fat = Q4
	 Vol = Q1
	 ->	 class = Mastitis
	 (0.784% 79.592% 392 312 0.624%)

Rule 209:
	 Peak_Flow = Q1
	 Milking_Time = Q1
	 Lact = Q1
	 Fat = Q4
	 Vol = Q1
	 ->	 class = Mastitis
	 (0.476% 77.311% 238 184 0.368%)

Rule 210:
	 Peak_Flow = Q1
	 EC = Q4
	 Lact = Q1
	 Prot = Q3
	 Vol = Q1
	 ->	 class = Mastitis
	 (0.434% 76.498% 217 166 0.332%)

Rule 211:
	 Peak_Flow = Q1
	 Milking_Time = Q1
	 EC = Q4
	 Lact = Q1
	 Prot = Q1
	 Vol = Q1
	 ->	 class = Mastitis
	 (0.386% 76.166% 193 147 0.294%)

Rule 212:
	 Peak_Flow = Q1
	 EC = Q4
	 Prot = Q4
	 Vol = Q1
	 ->	 class = Mastitis
	 (0.496% 75.403% 248 187 0.374%)

Rule 213:
	 Peak_Flow = Q1
	 Milking_Time = Q1
	 Lact = Q1
	 Prot = Q1
	 Vol = Q1
	 ->	 class = Mastitis
	 (0.446% 73.543% 223 164 0.328%)

Rule 214:
	 EC = Q4
	 Prot = Q4
	 Fat = Q4
	 Vol = Q1
	 ->	 class = Mastitis
	 (0.556% 73.381% 278 204 0.408%)

Rule 215:
	 EC = Q4
	 Lact = Q1
	 Prot = Q4
	 Vol = Q1
	 ->	 class = Mastitis
	 (0.464% 72.845% 232 169 0.338%)

Rule 216:
	 Milking_Time = Q1
	 EC = Q4
	 Lact = Q1
	 Fat = Q4
	 Vol = Q1
	 ->	 class = Mastitis
	 (0.610% 72.787% 305 222 0.444%)

Rule 217:
	 Peak_Flow = Q1
	 Lact = Q1
	 Fat = Q4
	 Vol = Q1
	 ->	 class = Mastitis
	 (1.072% 72.575% 536 389 0.778%)

Rule 218:
	 EC = Q4
	 Lact = Q1
	 Prot = Q4
	 Fat = Q4
	 ->	 class = Mastitis
	 (0.468% 72.222% 234 169 0.338%)

Rule 219:
	 Peak_Flow = Q1
	 EC = Q4
	 Lact = Q1
	 Prot = Q4
	 ->	 class = Mastitis
	 (0.446% 72.197% 223 161 0.322%)

Rule 220:
	 Lact = Q1
	 Prot = Q4
	 Fat = Q4
	 Vol = Q1
	 ->	 class = Mastitis
	 (0.354% 71.751% 177 127 0.254%)

Rule 221:
	 EC = Q4
	 Lact = Q1
	 Fat = Q4
	 Vol = Q1
	 ->	 class = Mastitis
	 (1.360% 71.471% 680 486 0.972%)

Rule 222:
	 Peak_Flow = Q1
	 Milking_Time = Q1
	 Lact = Q1
	 Vol = Q1
	 ->	 class = Mastitis
	 (1.190% 70.756% 595 421 0.842%)

Rule 223:
	 Milking_Time = Q2
	 EC = Q4
	 Lact = Q1
	 Fat = Q4
	 Vol = Q2
	 ->	 class = Mastitis
	 (0.342% 70.760% 171 121 0.242%)

Rule 224:
	 Peak_Flow = Q2
	 EC = Q4
	 Lact = Q1
	 Prot = Q4
	 ->	 class = Mastitis
	 (0.334% 70.659% 167 118 0.236%)

Rule 225:
	 Milking_Time = Q1
	 EC = Q4
	 Lact = Q1
	 Prot = Q3
	 Vol = Q1
	 ->	 class = Mastitis
	 (0.400% 70.000% 200 140 0.280%)

Rule 226:
	 Peak_Flow = Q1
	 Lact = Q1
	 Prot = Q4
	 Vol = Q1
	 ->	 class = Mastitis
	 (0.380% 70.000% 190 133 0.266%)

Rule 227:
	 Peak_Flow = Q1
	 Milking_Time = Q2
	 Lact = Q1
	 Fat = Q4
	 ->	 class = Mastitis
	 (0.464% 69.397% 232 161 0.322%)

Rule 228:
	 Peak_Flow = Q1
	 EC = Q4
	 Lact = Q1
	 Prot = Q3
	 ->	 class = Mastitis
	 (0.922% 68.980% 461 318 0.636%)

Rule 229:
	 Milking_Time = Q1
	 EC = Q4
	 Lact = Q1
	 Prot = Q1
	 Vol = Q1
	 ->	 class = Mastitis
	 (0.698% 67.908% 349 237 0.474%)

Rule 230:
	 Milking_Time = Q1
	 Lact = Q1
	 Fat = Q4
	 Vol = Q1
	 ->	 class = Mastitis
	 (0.866% 66.975% 433 290 0.580%)

Rule 231:
	 EC = Q4
	 Lact = Q1
	 Prot = Q3
	 Vol = Q1
	 ->	 class = Mastitis
	 (0.928% 66.810% 464 310 0.620%)

Rule 232:
	 Peak_Flow = Q1
	 Lact = Q1
	 Fat = Q3
	 Vol = Q1
	 ->	 class = Mastitis
	 (0.728% 65.934% 364 240 0.480%)

Rule 233:
	 Lact = Q1
	 Fat = Q4
	 Vol = Q1
	 ->	 class = Mastitis
	 (1.918% 63.712% 959 611 1.222%)

Rule 234:
	 Milking_Time = Q2
	 EC = Q4
	 Lact = Q1
	 Vol = Q2
	 ->	 class = Mastitis
	 (1.270% 61.417% 635 390 0.780%)

Rule 235:
	 Milking_Time = Q1
	 Lact = Q1
	 Prot = Q1
	 Vol = Q1
	 ->	 class = Mastitis
	 (0.892% 60.538% 446 270 0.540%)

Rule 236:
	 Milking_Time = Q1
	 Lact = Q1
	 Prot = Q3
	 Vol = Q1
	 ->	 class = Mastitis
	 (0.580% 59.655% 290 173 0.346%)

Rule 237:
	 Peak_Flow = Q1
	 Milking_Time = Q2
	 Lact = Q1
	 Vol = Q2
	 ->	 class = Mastitis
	 (0.700% 59.429% 350 208 0.416%)

Rule 238:
	 Milking_Time = Q2
	 Lact = Q1
	 Fat = Q4
	 Vol = Q2
	 ->	 class = Mastitis
	 (0.526% 59.316% 263 156 0.312%)

Rule 239:
	 Lact = Q1
	 Prot = Q4
	 Vol = Q1
	 ->	 class = Mastitis
	 (0.802% 58.603% 401 235 0.470%)

Rule 240:
	 Lact = Q1
	 Fat = Q3
	 Vol = Q1
	 ->	 class = Mastitis
	 (1.668% 54.796% 834 457 0.914%)

Rule 241:
	 Milking_Time = Q2
	 Lact = Q1
	 Vol = Q2
	 ->	 class = Mastitis
	 (1.816% 52.643% 908 478 0.956%)


DefaultClass : 	 class = Healthy
;==================== Class and Attributes ==============

<<Class>>
 class : 
	;;0.805, 40273
	 = Healthy
	;;0.195, 9727
	 = Mastitis

<<Attributes>>
(1)  Vol{Discrete}:
	;;0.252, 12588
	 = Q1
	;;0.253, 12626
	 = Q2
	;;0.248, 12396
	 = Q3
	;;0.248, 12390
	 = Q4
(2)  Fat{Discrete}:
	;;0.269, 13448
	 = Q1
	;;0.253, 12634
	 = Q2
	;;0.238, 11890
	 = Q3
	;;0.241, 12028
	 = Q4
(3)  Prot{Discrete}:
	;;0.272, 13622
	 = Q1
	;;0.335, 16725
	 = Q2
	;;0.237, 11834
	 = Q3
	;;0.156, 7819
	 = Q4
(4)  Lact{Discrete}:
	;;0.265, 13239
	 = Q1
	;;0.259, 12944
	 = Q2
	;;0.273, 13638
	 = Q3
	;;0.204, 10179
	 = Q4
(5)  EC{Discrete}:
	;;0.267, 13349
	 = Q1
	;;0.265, 13270
	 = Q2
	;;0.246, 12302
	 = Q3
	;;0.222, 11079
	 = Q4
(6)  Milking_Time{Discrete}:
	;;0.255, 12748
	 = Q1
	;;0.251, 12528
	 = Q2
	;;0.257, 12830
	 = Q3
	;;0.238, 11894
	 = Q4
(7)  Peak_Flow{Discrete}:
	;;0.263, 13138
	 = Q1
	;;0.253, 12631
	 = Q2
	;;0.245, 12257
	 = Q3
	;;0.239, 11974
	 = Q4
