# Supplementary material for: Rule Discovery in Milk Content towards Mastitis Diagnosis: Dealing with Farm Heterogeneity over Multiple Years through Classification Based on Associations
Source: Animals (Basel). 2021 Jun 1;11(6):1638. doi: 10.3390/ani11061638 (PMC8227403; doi:10.3390/ani11061638)
Supplement: Supplementary file 1 [file animals-11-01638-s001.zip › Supplementary S4 Discovered rules from quartiled datasetsin multiple years.csv]

Rule	Class	Coverage (%)	Confidence (%)	Number	Number Rule Applied	Support	EC	Fat	Lact	Milking_Time	Peak_Flow	Prot	Vol
1	Healthy	0.838	100	419	419	0.838	Q1	Q2	Q4		Q2
2	Healthy	1.244	99.518	622	619	1.238	Q1	Q1	Q4				Q4
3	Healthy	0.958	99.582	479	477	0.954	Q1		Q4			Q2	Q4
4	Healthy	0.896	99.554	448	446	0.892	Q1		Q3	Q2			Q4
5	Healthy	0.846	99.527	423	421	0.842	Q1		Q3		Q3		Q4
6	Healthy	0.824	99.515	412	410	0.82			Q4			Q3	Q4
7	Healthy	1.778	99.325	889	883	1.766	Q1	Q1	Q3				Q4
8	Healthy	1.116	99.283	558	554	1.108			Q4			Q2	Q4
9	Healthy	0.84	99.286	420	417	0.834	Q1	Q1	Q3			Q1
10	Healthy	0.824	99.272	412	409	0.818	Q1	Q1		Q4		Q2
11	Healthy	3.718	99.193	1859	1844	3.688	Q1	Q1					Q4
12	Healthy	1.65	99.152	825	818	1.636	Q1	Q1			Q3
13	Healthy	0.966	99.172	483	479	0.958	Q1	Q1	Q3	Q4
14	Healthy	0.928	99.138	464	460	0.92	Q1	Q1	Q4			Q2
15	Healthy	1.764	98.98	882	873	1.746	Q1	Q1		Q3
16	Healthy	0.99	98.99	495	490	0.98	Q1	Q2	Q4				Q3
17	Healthy	0.968	98.967	484	479	0.958	Q1				Q4	Q2	Q4
18	Healthy	3.012	98.805	1506	1488	2.976	Q1		Q4				Q4
19	Healthy	2.842	98.804	1421	1404	2.808	Q1	Q1	Q4
20	Healthy	1.816	98.899	908	898	1.796	Q1				Q3		Q4
21	Healthy	1.574	98.856	787	778	1.556	Q1	Q2			Q2
22	Healthy	1.57	98.854	785	776	1.552	Q1				Q2		Q4
23	Healthy	1.36	98.824	680	672	1.344	Q1			Q4	Q3
24	Healthy	0.856	98.832	428	423	0.846	Q1		Q3			Q3	Q4
25	Healthy	2.564	98.752	1282	1266	2.532	Q1	Q1				Q2
26	Healthy	2.132	98.78	1066	1053	2.106	Q1	Q1		Q4
27	Healthy	1.866	98.714	933	921	1.842	Q1	Q1				Q1
28	Healthy	1.164	98.797	582	575	1.15	Q1		Q3		Q4		Q4
29	Healthy	0.828	98.792	414	409	0.818	Q1	Q2	Q3				Q4
30	Healthy	1.886	98.621	943	930	1.86	Q1			Q2			Q4
31	Healthy	0.922	98.698	461	455	0.91	Q1		Q4	Q4		Q2
32	Healthy	0.858	98.601	429	423	0.846		Q1	Q4		Q3
33	Healthy	3.176	98.552	1588	1565	3.13	Q1	Q2	Q4
34	Healthy	1.952	98.566	976	962	1.924	Q1	Q2					Q4
35	Healthy	7.002	98.486	3501	3448	6.896	Q1	Q1
36	Healthy	2.824	98.442	1412	1390	2.78	Q1					Q2	Q4
37	Healthy	1.01	98.416	505	497	0.994	Q1		Q4		Q2		Q3
38	Healthy	1.072	98.321	536	527	1.054	Q1		Q4		Q2	Q2
39	Healthy	0.962	98.337	481	473	0.946		Q2	Q4				Q4
40	Healthy	0.962	98.337	481	473	0.946			Q4	Q3			Q4
41	Healthy	0.85	98.353	425	418	0.836	Q1		Q4	Q4	Q2
42	Healthy	0.838	98.329	419	412	0.824	Q2	Q1	Q2			Q2	Q4
43	Healthy	1.174	98.126	587	576	1.152		Q1	Q4			Q2
44	Healthy	3.444	98.084	1722	1689	3.378	Q1		Q3				Q4
45	Healthy	2.072	98.07	1036	1016	2.032	Q1	Q2				Q2
46	Healthy	1.56	98.077	780	765	1.53	Q1	Q2		Q3
47	Healthy	0.828	98.068	414	406	0.812	Q1	Q3	Q4	Q2
48	Healthy	1.164	97.938	582	570	1.14	Q1		Q4	Q2			Q3
49	Healthy	0.98	97.959	490	480	0.96	Q1		Q4		Q4	Q2
50	Healthy	0.884	97.964	442	433	0.866	Q1	Q3	Q4		Q1
51	Healthy	1.11	97.838	555	543	1.086	Q1		Q4			Q2	Q3
52	Healthy	0.952	97.899	476	466	0.932		Q1	Q4	Q3
53	Healthy	1.096	97.628	548	535	1.07	Q1		Q4	Q3			Q2
54	Healthy	1.034	97.679	517	505	1.01	Q1	Q3	Q4			Q2
55	Healthy	1.03	97.67	515	503	1.006	Q1		Q4	Q3		Q3
56	Healthy	0.942	97.665	471	460	0.92	Q1		Q4	Q2		Q3
57	Healthy	0.862	97.68	431	421	0.842	Q1		Q3		Q4	Q2
58	Healthy	0.852	97.653	426	416	0.832	Q1		Q3	Q2		Q2
59	Healthy	0.836	97.608	418	408	0.816	Q1		Q3		Q3	Q2
60	Healthy	6.194	97.546	3097	3021	6.042	Q1	Q2
61	Healthy	2.996	97.597	1498	1462	2.924	Q1		Q4	Q4
62	Healthy	1.706	97.538	853	832	1.664	Q1			Q4		Q3
63	Healthy	1.702	97.532	851	830	1.66	Q1				Q4	Q1
64	Healthy	1.152	97.569	576	562	1.124	Q1		Q4			Q3	Q2
65	Healthy	2.012	97.416	1006	980	1.96	Q1				Q2	Q2
66	Healthy	1.798	97.442	899	876	1.752	Q1			Q4	Q2
67	Healthy	1.776	97.41	888	865	1.73	Q1				Q2		Q3
68	Healthy	1.014	97.436	507	494	0.988		Q2	Q4		Q1
69	Healthy	4.11	97.324	2055	2000	4	Q1		Q4			Q2
70	Healthy	1.124	97.331	562	547	1.094	Q1		Q4		Q2		Q2
71	Healthy	1.058	97.354	529	515	1.03	Q2	Q1		Q3			Q4
72	Healthy	0.974	97.331	487	474	0.948		Q1	Q4			Q3
73	Healthy	0.896	97.321	448	436	0.872	Q2	Q1			Q4	Q2
74	Healthy	3.712	97.252	1856	1805	3.61	Q1		Q4				Q3
75	Healthy	3.074	97.267	1537	1495	2.99		Q1	Q3				Q4
76	Healthy	2.056	97.276	1028	1000	2	Q1				Q3	Q2
77	Healthy	1.576	97.208	788	766	1.532	Q2	Q1				Q2	Q4
78	Healthy	1.51	97.219	755	734	1.468	Q1			Q3	Q4
79	Healthy	1.012	97.233	506	492	0.984		Q1	Q4	Q4
80	Healthy	2.18	97.156	1090	1059	2.118	Q1			Q4		Q2
81	Healthy	0.916	97.162	458	445	0.89			Q3		Q4	Q2	Q4
82	Healthy	0.908	97.137	454	441	0.882	Q1			Q4			Q1
83	Healthy	1.802	97.003	901	874	1.748			Q3	Q2			Q4
84	Healthy	1.298	97.072	649	630	1.26	Q1	Q3		Q4
85	Healthy	1.068	97.004	534	518	1.036			Q4	Q1			Q3
86	Healthy	1.022	97.065	511	496	0.992	Q2				Q4	Q2	Q4
87	Healthy	0.954	97.065	477	463	0.926	Q1		Q4		Q1		Q2
88	Healthy	3.502	96.916	1751	1697	3.394	Q1	Q3	Q4
89	Healthy	3.176	96.977	1588	1540	3.08	Q1		Q4		Q4
90	Healthy	1.684	96.912	842	816	1.632			Q3		Q3		Q4
91	Healthy	1.506	96.946	753	730	1.46	Q1		Q4	Q1			Q2
92	Healthy	3.772	96.872	1886	1827	3.654	Q1		Q4		Q2
93	Healthy	3.218	96.83	1609	1558	3.116	Q1		Q4	Q2
94	Healthy	2.798	96.855	1399	1355	2.71	Q1		Q4			Q1
95	Healthy	2.344	96.843	1172	1135	2.27	Q1		Q3		Q3
96	Healthy	2.048	96.875	1024	992	1.984	Q2	Q1	Q2				Q4
97	Healthy	1.406	96.871	703	681	1.362	Q2	Q1	Q2			Q2
98	Healthy	1.4	96.857	700	678	1.356		Q2	Q4				Q3
99	Healthy	1.214	96.87	607	588	1.176	Q1				Q2	Q1
100	Healthy	1.198	96.828	599	580	1.16		Q2	Q4	Q3
101	Healthy	0.938	96.802	469	454	0.908	Q2		Q3		Q4		Q4
102	Healthy	1.638	96.703	819	792	1.584	Q1			Q3	Q2
103	Healthy	1.468	96.73	734	710	1.42		Q2	Q4			Q2
104	Healthy	1.038	96.724	519	502	1.004	Q2	Q1			Q3		Q4
105	Healthy	3.784	96.67	1892	1829	3.658		Q1	Q4
106	Healthy	3.542	96.612	1771	1711	3.422	Q1		Q4	Q3
107	Healthy	2.214	96.658	1107	1070	2.14	Q1		Q3			Q1
108	Healthy	1.318	96.662	659	637	1.274			Q4		Q2		Q3
109	Healthy	1.264	96.677	632	611	1.222		Q2	Q4		Q4
110	Healthy	1.082	96.673	541	523	1.046	Q2	Q2	Q3			Q2
111	Healthy	0.952	96.639	476	460	0.92		Q2	Q4	Q4
112	Healthy	2.344	96.502	1172	1131	2.262	Q1		Q3		Q2
113	Healthy	2.058	96.501	1029	993	1.986	Q1				Q2	Q3
114	Healthy	0.94	96.596	470	454	0.908	Q2	Q1		Q4		Q2
115	Healthy	0.936	96.581	468	452	0.904			Q4		Q3	Q1
116	Healthy	0.966	96.48	483	466	0.932		Q1	Q2	Q3			Q4
117	Healthy	8.38	96.396	4190	4039	8.078	Q1					Q2
118	Healthy	2.632	96.353	1316	1268	2.536			Q3			Q2	Q4
119	Healthy	2.45	96.327	1225	1180	2.36			Q3		Q4		Q4
120	Healthy	1.838	96.3	919	885	1.77		Q2	Q3				Q4
121	Healthy	1.492	96.381	746	719	1.438	Q1	Q3		Q2
122	Healthy	6.304	96.256	3152	3034	6.068	Q1				Q4
123	Healthy	3.936	96.291	1968	1895	3.79	Q2	Q1					Q4
124	Healthy	2.54	96.22	1270	1222	2.444	Q2		Q3				Q4
125	Healthy	1.718	96.275	859	827	1.654		Q1	Q3		Q3
126	Healthy	1.558	96.277	779	750	1.5		Q1	Q2			Q2	Q4
127	Healthy	0.864	96.296	432	416	0.832	Q2				Q3	Q2	Q4
128	Healthy	2.514	96.102	1257	1208	2.416	Q2	Q1			Q4
129	Healthy	1.542	96.109	771	741	1.482			Q4			Q2	Q3
130	Healthy	1.36	96.176	680	654	1.308	Q2	Q1		Q1
131	Healthy	2.358	96.098	1179	1133	2.266	Q1			Q1			Q2
132	Healthy	1.354	96.012	677	650	1.3			Q4		Q4	Q2
133	Healthy	6.762	95.978	3381	3245	6.49			Q3				Q4
134	Healthy	2.858	95.941	1429	1371	2.742	Q2	Q1				Q2
135	Healthy	2.032	95.965	1016	975	1.95	Q2				Q3		Q4
136	Healthy	1.692	95.981	846	812	1.624	Q1			Q3			Q2
137	Healthy	3.526	95.746	1763	1688	3.376	Q2	Q1	Q2
138	Healthy	1.458	95.748	729	698	1.396	Q2		Q2		Q4		Q4
139	Healthy	1.396	95.702	698	668	1.336	Q2	Q1				Q3
140	Healthy	1.03	95.728	515	493	0.986	Q2		Q2	Q3			Q4
141	Healthy	2.504	95.527	1252	1196	2.392		Q1	Q3			Q2
142	Healthy	2.322	95.521	1161	1109	2.218	Q2	Q1		Q4
143	Healthy	1.444	95.568	722	690	1.38		Q1	Q3			Q3
144	Healthy	0.966	95.445	483	461	0.922		Q1	Q2		Q3		Q4
145	Healthy	1.194	95.31	597	569	1.138			Q4	Q3	Q4
146	Healthy	7.54	95.252	3770	3591	7.182	Q2	Q1
147	Healthy	3.068	95.241	1534	1461	2.922	Q2					Q2	Q4
148	Healthy	1.542	95.201	771	734	1.468		Q3	Q4			Q2
149	Healthy	1.512	95.106	756	719	1.438	Q2					Q3	Q4
150	Healthy	1.276	95.141	638	607	1.214	Q2			Q1			Q3
151	Healthy	3.774	95.019	1887	1793	3.586	Q2		Q2				Q4
152	Healthy	1.684	95.012	842	800	1.6		Q1			Q4	Q2	Q4
153	Healthy	2.838	94.996	1419	1348	2.696	Q2	Q2	Q3
154	Healthy	2.022	94.955	1011	960	1.92	Q2			Q2			Q4
155	Healthy	2.426	94.724	1213	1149	2.298	Q2				Q4	Q2
156	Healthy	1.484	94.744	742	703	1.406			Q4	Q3		Q3
157	Healthy	1.246	94.703	623	590	1.18		Q1			Q3	Q2	Q4
158	Healthy	1.038	94.605	519	491	0.982			Q2		Q4	Q2	Q4
159	Healthy	0.9	94.667	450	426	0.852	Q2		Q3	Q3		Q2
160	Healthy	1.76	94.432	880	831	1.662			Q4	Q3			Q2
161	Healthy	1.122	94.474	561	530	1.06		Q3	Q4		Q4
162	Healthy	1.01	94.455	505	477	0.954	Q2		Q3		Q3	Q2
163	Healthy	2	94.3	1000	943	1.886	Q2	Q2					Q3
164	Healthy	1.618	94.314	809	763	1.526				Q3	Q4		Q4
165	Healthy	1.51	94.305	755	712	1.424		Q3	Q4			Q3
166	Healthy	2.458	94.223	1229	1158	2.316		Q2	Q3			Q2
167	Healthy	1.454	94.223	727	685	1.37	Q2			Q4	Q4
168	Healthy	3.714	94.184	1857	1749	3.498		Q1	Q2				Q4
169	Healthy	2.79	94.122	1395	1313	2.626	Q2		Q3		Q4
170	Healthy	2.696	94.139	1348	1269	2.538	Q2	Q2				Q2
171	Healthy	1.806	94.02	903	849	1.698	Q2				Q3	Q1
172	Healthy	2.12	93.962	1060	996	1.992	Q2	Q2			Q4
173	Healthy	0.888	93.919	444	417	0.834	Q2		Q2	Q3		Q2
174	Healthy	3.588	93.813	1794	1683	3.366	Q2		Q3			Q2
175	Healthy	1.784	93.722	892	836	1.672	Q2				Q3		Q3
176	Healthy	0.986	93.712	493	462	0.924		Q1	Q2		Q4	Q2
177	Healthy	4.508	93.434	2254	2106	4.212		Q1			Q4		Q4
178	Healthy	3.158	93.477	1579	1476	2.952		Q1			Q3		Q4
179	Healthy	1.004	93.426	502	469	0.938	Q2		Q3	Q1			Q2
180	Healthy	1.738	93.326	869	811	1.622	Q2			Q3	Q3
181	Healthy	1.628	93.366	814	760	1.52		Q2	Q3			Q1
182	Healthy	2.77	93.285	1385	1292	2.584	Q2		Q2		Q4
183	Healthy	1.8	93.222	900	839	1.678		Q2	Q3	Q1
184	Healthy	1.54	93.247	770	718	1.436					Q4	Q3	Q4
185	Healthy	1.118	93.202	559	521	1.042					Q3	Q3	Q4
186	Healthy	1.716	93.124	858	799	1.598	Q2			Q2		Q1
187	Healthy	7.14	93.081	3570	3323	6.646	Q2	Q2
188	Healthy	1.824	93.092	912	849	1.698			Q2		Q3		Q4
189	Healthy	0.898	93.096	449	418	0.836		Q1		Q2	Q4	Q2
190	Healthy	1.902	92.955	951	884	1.768		Q2	Q3				Q3
191	Healthy	1.61	92.919	805	748	1.496	Q2					Q3	Q3
192	Healthy	1.192	92.953	596	554	1.108				Q2		Q3	Q4
193	Healthy	2.914	92.793	1457	1352	2.704	Q2		Q3				Q3
194	Healthy	2.442	92.711	1221	1132	2.264	Q2					Q2	Q3
195	Healthy	2.428	92.751	1214	1126	2.252	Q2		Q2		Q3
196	Healthy	2.594	92.598	1297	1201	2.402	Q2		Q3	Q3
197	Healthy	2.94	92.449	1470	1359	2.718	Q2		Q2			Q1
198	Healthy	1.924	92.412	962	889	1.778			Q2	Q2			Q4
199	Healthy	1.93	92.332	965	891	1.782		Q1	Q2	Q3
200	Healthy	2.552	91.85	1276	1172	2.344		Q1	Q2		Q4
201	Healthy	1.948	91.786	974	894	1.788	Q2		Q2			Q3
202	Healthy	1.436	91.643	718	658	1.316		Q1	Q2		Q1
203	Healthy	1.838	91.404	919	840	1.68	Q3	Q1			Q3
204	Healthy	2.608	91.334	1304	1191	2.382		Q1	Q2			Q1
205	Healthy	1.062	91.149	531	484	0.968				Q1	Q3		Q3
206	Healthy	1.624	91.01	812	739	1.478	Q2			Q3		Q3
207	Mastitis	0.324	79.63	162	129	0.258	Q4	Q4	Q1	Q2	Q1
208	Mastitis	0.784	79.592	392	312	0.624	Q4	Q4	Q1		Q1		Q1
209	Mastitis	0.476	77.311	238	184	0.368		Q4	Q1	Q1	Q1		Q1
210	Mastitis	0.434	76.498	217	166	0.332	Q4		Q1		Q1	Q3	Q1
211	Mastitis	0.386	76.166	193	147	0.294	Q4		Q1	Q1	Q1	Q1	Q1
212	Mastitis	0.496	75.403	248	187	0.374	Q4				Q1	Q4	Q1
213	Mastitis	0.446	73.543	223	164	0.328			Q1	Q1	Q1	Q1	Q1
214	Mastitis	0.556	73.381	278	204	0.408	Q4	Q4				Q4	Q1
215	Mastitis	0.464	72.845	232	169	0.338	Q4		Q1			Q4	Q1
216	Mastitis	0.61	72.787	305	222	0.444	Q4	Q4	Q1	Q1			Q1
217	Mastitis	1.072	72.575	536	389	0.778		Q4	Q1		Q1		Q1
218	Mastitis	0.468	72.222	234	169	0.338	Q4	Q4	Q1			Q4
219	Mastitis	0.446	72.197	223	161	0.322	Q4		Q1		Q1	Q4
220	Mastitis	0.354	71.751	177	127	0.254		Q4	Q1			Q4	Q1
221	Mastitis	1.36	71.471	680	486	0.972	Q4	Q4	Q1				Q1
222	Mastitis	1.19	70.756	595	421	0.842			Q1	Q1	Q1		Q1
223	Mastitis	0.342	70.76	171	121	0.242	Q4	Q4	Q1	Q2			Q2
224	Mastitis	0.334	70.659	167	118	0.236	Q4		Q1		Q2	Q4
225	Mastitis	0.4	70	200	140	0.28	Q4		Q1	Q1		Q3	Q1
226	Mastitis	0.38	70	190	133	0.266			Q1		Q1	Q4	Q1
227	Mastitis	0.464	69.397	232	161	0.322		Q4	Q1	Q2	Q1
228	Mastitis	0.922	68.98	461	318	0.636	Q4		Q1		Q1	Q3
229	Mastitis	0.698	67.908	349	237	0.474	Q4		Q1	Q1		Q1	Q1
230	Mastitis	0.866	66.975	433	290	0.58		Q4	Q1	Q1			Q1
231	Mastitis	0.928	66.81	464	310	0.62	Q4		Q1			Q3	Q1
232	Mastitis	0.728	65.934	364	240	0.48		Q3	Q1		Q1		Q1
233	Mastitis	1.918	63.712	959	611	1.222		Q4	Q1				Q1
234	Mastitis	1.27	61.417	635	390	0.78	Q4		Q1	Q2			Q2
235	Mastitis	0.892	60.538	446	270	0.54			Q1	Q1		Q1	Q1
236	Mastitis	0.58	59.655	290	173	0.346			Q1	Q1		Q3	Q1
237	Mastitis	0.7	59.429	350	208	0.416			Q1	Q2	Q1		Q2
238	Mastitis	0.526	59.316	263	156	0.312		Q4	Q1	Q2			Q2
239	Mastitis	0.802	58.603	401	235	0.47			Q1			Q4	Q1
240	Mastitis	1.668	54.796	834	457	0.914		Q3	Q1				Q1
241	Mastitis	1.816	52.643	908	478	0.956			Q1	Q2			Q2
